# Supplementary material for: cis-Bis{(E)-2-[(2-fluoro­phen­yl)imino­meth­yl]phenolato-κ2 N,O}bis­(pyridine-κN)nickel(II)
Source: Acta Crystallogr Sect E Struct Rep Online. 2012 Nov 10;68(Pt 12):m1470. doi: 10.1107/S1600536812045576 (PMC3588732; doi:10.1107/S1600536812045576)
Supplement: Supplementary file 1 [file e-68-m1470-sup1.cif]

##############################################################################
#                                                                            #
# This CIF contains the data in a paper accepted for publication in          #
# Acta Crystallographica Section E. It conforms to the requirements of       #
# Notes for Authors for Acta Crystallographica Section E, and has been       #
# peer reviewed under the auspices of the IUCr Commission on Journals.       #
#                                                                            #
# Full details of the Crystallographic Information File format               #
# are given in the paper "The Crystallographic Information File (CIF):       #
# a New Standard Archive File for Crystallography" by S. R. Hall, F. H.      #
# Allen and I. D. Brown [Acta Cryst. (1991), A47, 655-685].                  #
#                                                                            #
# The current version of the core CIF dictionary is obtainable from          #
# ftp://ftp.iucr.org/pub/cif_core.dic.                                       #
#                                                                            #
# Software is freely available for graphical display of the structure(s)     #
# in this CIF. For information consult the CIF software page                 #
# http://www.iucr.org/resources/cif/software.                                #
#                                                                            #
# This file may be used for bona fide research purposes within the           #
# scientific community so long as proper attribution is given to the journal # 
# article from which it was obtained.                                        #
#                                                                            #
##############################################################################
data_I
_audit_creation_method     SHELXL-97
_chemical_name_systematic
;
<i>cis</i>-Bis{(<i>E</i>)-2-[(2-fluorophenyl)iminomethyl]phenolato-
\k^2^<i>N</i>,<i>O</i>}bis(pyridine-\k<i>N</i>)nickel(II)
;
_chemical_formula_moiety     'C36 H28 F2 N4 Ni O2'
_chemical_formula_sum     'C36 H28 F2 N4 Ni O2'
_chemical_formula_iupac     '[Ni (C13 H9 F N O)2 (C5 H5 N)2]'
_chemical_formula_weight     645.32
_chemical_melting_point     569
_symmetry_cell_setting     triclinic
_symmetry_space_group_name_H-M     'P -1'
_symmetry_space_group_name_Hall     '-P 1'
loop_
    _symmetry_equiv_pos_as_xyz
    'x, y, z'
    '-x, -y, -z'
_cell_length_a     8.3160(17)
_cell_length_b     10.344(2)
_cell_length_c     11.049(2)
_cell_angle_alpha     109.94(3)
_cell_angle_beta     98.53(3)
_cell_angle_gamma     111.93(3)
_cell_volume     786.2(3)
_cell_formula_units_Z     1
_cell_measurement_reflns_used     370
_cell_measurement_theta_min     1
_cell_measurement_theta_max     27.5
_cell_measurement_temperature     295(2)
_exptl_crystal_description     block
_exptl_crystal_colour     red
_exptl_crystal_size_max     0.17
_exptl_crystal_size_mid     0.16
_exptl_crystal_size_min     0.12
_exptl_crystal_density_diffrn     1.359
_exptl_crystal_density_meas     ?
_exptl_crystal_density_method     'not measured'
_exptl_crystal_F_000     332
_exptl_absorpt_coefficient_mu     0.667
_exptl_absorpt_correction_type     multi-scan
_exptl_absorpt_process_details     '(SADABS; Sheldrick, 2004)'
_exptl_absorpt_correction_T_min     0.8950
_exptl_absorpt_correction_T_max     0.9242
_exptl_special_details     ?
_diffrn_ambient_temperature     295(2)
_diffrn_radiation_type     MoK\a
_diffrn_radiation_wavelength     0.71073
_diffrn_radiation_source     'fine-focus sealed tube'
_diffrn_radiation_monochromator     graphite
_diffrn_measurement_device_type     'Nonius KappaCCD'
_diffrn_measurement_device     '\k-geometry diffractometer'
_diffrn_measurement_method     '\f scans, and \w scans with \k'
_diffrn_detector_area_resol_mean     ?
_diffrn_reflns_number     11574
_diffrn_reflns_av_R_equivalents     0.0260
_diffrn_reflns_av_sigmaI/netI     0.0213
_diffrn_reflns_theta_min     3.77
_diffrn_reflns_theta_max     25.50
_diffrn_reflns_theta_full     25.50
_diffrn_measured_fraction_theta_max     0.994
_diffrn_measured_fraction_theta_full     0.994
_diffrn_reflns_limit_h_min     -10
_diffrn_reflns_limit_h_max     9
_diffrn_reflns_limit_k_min     -12
_diffrn_reflns_limit_k_max     12
_diffrn_reflns_limit_l_min     -13
_diffrn_reflns_limit_l_max     13
_diffrn_standards_number     ?
_diffrn_standards_interval_count     ?
_diffrn_standards_interval_time     ?
_diffrn_standards_decay_%     ?
_refine_special_details
;
Refinement of <i>F</i>^2^ against ALL reflections. The weighted <i>R</i>-factor
<i>wR</i> and goodness of fit <i>S</i> are based on <i>F</i>^2^, conventional
<i>R</i>-factors <i>R</i> are based on <i>F</i>, with <i>F</i> set to zero for
negative <i>F</i>^2^. The threshold expression of <i>F</i>^2^ >
\s(<i>F</i>^2^) is used only for calculating <i>R</i>-factors(gt) <i>etc</i>.
and is not relevant to the choice of reflections for refinement.
<i>R</i>-factors based on <i>F</i>^2^ are statistically about twice as large
as those based on <i>F</i>, and <i>R</i>- factors based on ALL data will be
even larger.
;
_reflns_number_total     2909
_reflns_number_gt     2652
_reflns_threshold_expression     I>2\s(I)
_refine_ls_structure_factor_coef     Fsqd
_refine_ls_matrix_type     full
_refine_ls_R_factor_all     0.0422
_refine_ls_R_factor_gt     0.0365
_refine_ls_wR_factor_gt     0.0999
_refine_ls_wR_factor_ref     0.1052
_refine_ls_goodness_of_fit_ref     1.050
_refine_ls_restrained_S_all     1.050
_refine_ls_number_reflns     2909
_refine_ls_number_parameters     219
_refine_ls_number_restraints     0
_refine_ls_hydrogen_treatment     mixed
_refine_ls_weighting_scheme     calc
_refine_ls_weighting_details
         'calc w=1/[\s^2^(Fo^2^)+(0.0566P)^2^+0.3890P] where P=(Fo^2^+2Fc^2^)/3'
_atom_sites_solution_hydrogens     geom
_atom_sites_solution_primary     direct
_atom_sites_solution_secondary     difmap
_refine_ls_shift/su_max     0.000
_refine_ls_shift/su_mean     0.000
_refine_diff_density_max     0.411
_refine_diff_density_min     -0.320
_refine_ls_extinction_method     none
_refine_ls_extinction_coef     ?
loop_
    _atom_type_symbol
    _atom_type_description
    _atom_type_scat_dispersion_real
    _atom_type_scat_dispersion_imag
    _atom_type_scat_source
    'C' 'C' 0.0030 0.0020
                         'International Tables Vol C Tables 4.2.6.8 and 6.1.1.4'
    'H' 'H' 0.0000 0.0000
                         'International Tables Vol C Tables 4.2.6.8 and 6.1.1.4'
    'F' 'F' 0.0170 0.0100
                         'International Tables Vol C Tables 4.2.6.8 and 6.1.1.4'
    'N' 'N' 0.0060 0.0030
                         'International Tables Vol C Tables 4.2.6.8 and 6.1.1.4'
    'Ni' 'Ni' 0.3390 1.1120
                         'International Tables Vol C Tables 4.2.6.8 and 6.1.1.4'
    'O' 'O' 0.0110 0.0060
                         'International Tables Vol C Tables 4.2.6.8 and 6.1.1.4'
_computing_data_collection     'COLLECT (Hooft, 1998)'
_computing_cell_refinement     '<i>PHICHI</i> (Duisenberg et al., 2000)'
_computing_data_reduction     'EvalCCD (Duisenberg et al., 2003)'
_computing_structure_solution     'SHELXS97 (Sheldrick, 2008)'
_computing_structure_refinement     'SHELXL97 (Sheldrick, 2008)'
_computing_molecular_graphics     'ORTEP-3 for Windows (Farrugia, 2012)'
_computing_publication_material     'WinGX (Farrugia, 2012)'
loop_
    _atom_site_type_symbol
    _atom_site_label
    _atom_site_fract_x
    _atom_site_fract_y
    _atom_site_fract_z
    _atom_site_U_iso_or_equiv
    _atom_site_adp_type
    _atom_site_calc_flag
    _atom_site_refinement_flags
    _atom_site_occupancy
    _atom_site_symmetry_multiplicity
    _atom_site_disorder_assembly
    _atom_site_disorder_group
    Ni Ni1 0.0000 0.0000 0.0000 0.04073(15) Uani d S 1 2 . .
    C C1 0.3568(3) 0.1876(2) -0.0377(2) 0.0434(5) Uani d . 1 1 . .
    C C2 0.4086(3) 0.3195(2) 0.0890(2) 0.0438(5) Uani d . 1 1 . .
    C C3 0.3036(3) 0.3221(2) 0.1802(2) 0.0419(5) Uani d . 1 1 . .
    C C4 0.3826(4) 0.4568(3) 0.3068(2) 0.0563(6) Uani d . 1 1 . .
    H H4 0.3208 0.4613 0.3706 0.068 Uiso calc R 1 1 . .
    C C5 0.5489(4) 0.5805(3) 0.3367(3) 0.0677(8) Uani d . 1 1 . .
    H H5 0.5966 0.6664 0.4200 0.081 Uiso calc R 1 1 . .
    C C6 0.6465(4) 0.5792(3) 0.2444(3) 0.0700(8) Uani d . 1 1 . .
    H H6 0.7565 0.6642 0.2644 0.084 Uiso calc R 1 1 . .
    C C7 0.5771(3) 0.4504(3) 0.1237(3) 0.0598(6) Uani d . 1 1 . .
    H H7 0.6427 0.4486 0.0624 0.072 Uiso calc R 1 1 . .
    C C8 0.1974(3) -0.0607(2) -0.2117(2) 0.0388(4) Uani d . 1 1 . .
    C C9 0.1232(3) -0.0664(3) -0.3351(2) 0.0513(5) Uani d . 1 1 . .
    C C10 0.0995(4) -0.1814(3) -0.4576(2) 0.0645(7) Uani d . 1 1 . .
    H H10 0.0511 -0.1816 -0.5392 0.077 Uiso calc R 1 1 . .
    C C11 0.1480(4) -0.2945(3) -0.4574(3) 0.0661(7) Uani d . 1 1 . .
    H H11 0.1311 -0.3727 -0.5389 0.079 Uiso calc R 1 1 . .
    C C12 0.2215(5) -0.2914(3) -0.3360(3) 0.0705(8) Uani d . 1 1 . .
    H H12 0.2560 -0.3671 -0.3356 0.085 Uiso calc R 1 1 . .
    C C13 0.2449(4) -0.1764(3) -0.2140(3) 0.0574(6) Uani d . 1 1 . .
    C C14 0.0620(5) -0.2436(3) 0.0879(3) 0.0752(8) Uani d . 1 1 . .
    H H14 -0.0445 -0.3115 0.0149 0.090 Uiso calc R 1 1 . .
    C C15 0.1386(6) -0.3036(4) 0.1603(4) 0.0860(10) Uani d . 1 1 . .
    H H15 0.0836 -0.4091 0.1363 0.103 Uiso calc R 1 1 . .
    C C16 0.2949(4) -0.2069(4) 0.2667(3) 0.0716(8) Uani d . 1 1 . .
    H H16 0.3489 -0.2448 0.3167 0.086 Uiso calc R 1 1 . .
    C C17 0.3709(4) -0.0527(4) 0.2986(3) 0.0793(9) Uani d . 1 1 . .
    H H17 0.4783 0.0167 0.3704 0.095 Uiso calc R 1 1 . .
    C C18 0.2847(4) -0.0020(3) 0.2217(3) 0.0674(7) Uani d . 1 1 . .
    H H18 0.3368 0.1034 0.2450 0.081 Uiso calc R 1 1 . .
    N N1 0.2146(2) 0.05438(19) -0.08618(16) 0.0381(4) Uani d . 1 1 . .
    N N2 0.1329(2) -0.0937(2) 0.11714(19) 0.0463(4) Uani d . 1 1 . .
    O O1 0.1449(2) 0.21035(17) 0.15535(15) 0.0486(4) Uani d . 1 1 . .
    H H1 0.438(4) 0.204(3) -0.085(3) 0.060(7) Uiso d . 1 1 . .
    F F1 0.0721(4) 0.0386(3) -0.3371(2) 0.0771(9) Uani d P 0.700(4) 1 . .
    F F1' 0.2941(10) -0.1824(8) -0.1059(5) 0.086(2) Uani d P 0.300(4) 1 . .
loop_
    _atom_site_aniso_label
    _atom_site_aniso_U_11
    _atom_site_aniso_U_22
    _atom_site_aniso_U_33
    _atom_site_aniso_U_12
    _atom_site_aniso_U_13
    _atom_site_aniso_U_23
    Ni1 0.0372(2) 0.0367(2) 0.0399(2) 0.01420(16) 0.00849(15) 0.01184(16)
    C1 0.0392(11) 0.0459(11) 0.0413(11) 0.0147(9) 0.0096(9) 0.0210(9)
    C2 0.0423(11) 0.0365(10) 0.0426(11) 0.0118(9) 0.0013(9) 0.0181(9)
    C3 0.0453(11) 0.0330(9) 0.0389(10) 0.0185(9) -0.0003(8) 0.0113(8)
    C4 0.0629(15) 0.0420(12) 0.0468(12) 0.0257(11) 0.0013(11) 0.0051(10)
    C5 0.0727(17) 0.0331(11) 0.0590(15) 0.0178(12) -0.0163(13) 0.0004(11)
    C6 0.0599(15) 0.0407(13) 0.0728(17) 0.0015(11) -0.0091(14) 0.0206(12)
    C7 0.0515(14) 0.0476(13) 0.0606(15) 0.0063(11) 0.0030(11) 0.0258(11)
    C8 0.0333(9) 0.0387(10) 0.0382(10) 0.0125(8) 0.0109(8) 0.0144(8)
    C9 0.0509(13) 0.0586(13) 0.0438(12) 0.0271(11) 0.0104(10) 0.0208(10)
    C10 0.0603(15) 0.0769(18) 0.0370(12) 0.0270(14) 0.0055(11) 0.0124(11)
    C11 0.0730(17) 0.0494(13) 0.0513(14) 0.0183(13) 0.0222(13) 0.0045(11)
    C12 0.101(2) 0.0541(15) 0.0755(18) 0.0470(16) 0.0434(17) 0.0295(13)
    C13 0.0748(17) 0.0597(14) 0.0545(14) 0.0419(13) 0.0264(12) 0.0282(12)
    C14 0.090(2) 0.0529(15) 0.0689(17) 0.0363(15) -0.0046(15) 0.0190(13)
    C15 0.117(3) 0.0642(18) 0.083(2) 0.0542(19) 0.012(2) 0.0334(16)
    C16 0.0747(18) 0.103(2) 0.0810(19) 0.0589(18) 0.0324(16) 0.0635(18)
    C17 0.0539(15) 0.097(2) 0.086(2) 0.0232(15) 0.0016(14) 0.0591(19)
    C18 0.0504(14) 0.0648(16) 0.0787(18) 0.0138(12) 0.0018(13) 0.0435(14)
    N1 0.0367(8) 0.0374(8) 0.0353(8) 0.0162(7) 0.0070(7) 0.0130(7)
    N2 0.0430(10) 0.0518(10) 0.0495(10) 0.0241(8) 0.0144(8) 0.0252(8)
    O1 0.0457(8) 0.0416(8) 0.0439(8) 0.0158(7) 0.0116(6) 0.0081(6)
    F1 0.120(2) 0.0914(17) 0.0525(13) 0.0771(17) 0.0231(13) 0.0362(12)
    F1' 0.143(6) 0.110(5) 0.060(3) 0.104(5) 0.038(3) 0.045(3)
_geom_special_details
;
All e.s.d.'s (except the e.s.d. in the dihedral angle between two l.s. planes)
are estimated using the full covariance matrix. The cell e.s.d.'s are taken
into account individually in the estimation of e.s.d.'s in distances, angles
and torsion angles; correlations between e.s.d.'s in cell parameters are only
used when they are defined by crystal symmetry. An approximate (isotropic)
treatment of cell e.s.d.'s is used for estimating e.s.d.'s involving l.s.
planes.
;
loop_
    _geom_bond_atom_site_label_1
    _geom_bond_atom_site_label_2
    _geom_bond_site_symmetry_2
    _geom_bond_distance
    _geom_bond_publ_flag
    N1 Ni1 . 2.128(2) n
    N2 Ni1 . 2.251(2) n
    Ni1 O1 2 2.003(2) ?
    Ni1 O1 . 2.003(2) n
    Ni1 N1 2 2.128(2) ?
    Ni1 N2 2 2.251(2) ?
    C1 N1 . 1.294(3) n
    C1 C2 . 1.444(3) ?
    C1 H1 . 0.92(3) ?
    C2 C7 . 1.419(3) ?
    C2 C3 . 1.428(3) ?
    C3 O1 . 1.300(3) ?
    C3 C4 . 1.430(3) ?
    C4 C5 . 1.384(4) ?
    C4 H4 . 0.9300 ?
    C5 C6 . 1.394(5) ?
    C5 H5 . 0.9300 ?
    C6 C7 . 1.368(4) ?
    C6 H6 . 0.9300 ?
    C7 H7 . 0.9300 ?
    C8 C9 . 1.382(3) ?
    C8 C13 . 1.387(3) ?
    C8 N1 . 1.431(3) n
    C9 C10 . 1.390(3) ?
    C10 C11 . 1.373(4) ?
    C10 H10 . 0.9300 ?
    C11 C12 . 1.374(4) ?
    C11 H11 . 0.9300 ?
    C12 C13 . 1.388(4) ?
    C12 H12 . 0.9300 ?
    C14 N2 . 1.333(3) ?
    C14 C15 . 1.383(4) ?
    C14 H14 . 0.9300 ?
    C15 C16 . 1.359(5) ?
    C15 H15 . 0.9300 ?
    C16 C17 . 1.366(4) ?
    C16 H16 . 0.9300 ?
    C17 C18 . 1.384(4) ?
    C17 H17 . 0.9300 ?
    C18 N2 . 1.324(3) ?
    C18 H18 . 0.9300 ?
    F1 C9 . 1.311(3) ?
    F1' C13 . 1.234(5) ?
loop_
    _geom_angle_atom_site_label_1
    _geom_angle_atom_site_label_2
    _geom_angle_atom_site_label_3
    _geom_angle_site_symmetry_1
    _geom_angle_site_symmetry_3
    _geom_angle
    _geom_angle_publ_flag
    O1 Ni1 N1 . . 88.26(7) n
    O1 Ni1 N1 2 . 91.74(7) ?
    O1 Ni1 N1 . 2 91.74(7) ?
    O1 Ni1 N1 2 2 88.26(7) ?
    O1 Ni1 N2 . . 89.03(7) ?
    O1 Ni1 N2 2 . 90.97(7) ?
    N1 Ni1 N2 . . 91.69(7) n
    N1 Ni1 N2 2 . 88.31(7) ?
    O1 Ni1 N2 . 2 90.97(7) ?
    O1 Ni1 N2 2 2 89.03(7) ?
    N1 Ni1 N2 . 2 88.31(7) ?
    N1 Ni1 N2 2 2 91.69(7) ?
    C3 O1 Ni1 . . 131.30(10)
                           ?
    C1 N1 C8 . . 116.6(2) ?
    C1 N1 Ni1 . . 125.0(2) ?
    C8 N1 Ni1 . . 118.30(10)
                           ?
    C18 N2 C14 . . 115.9(2) ?
    C18 N2 Ni1 . . 121.7(2) ?
    C14 N2 Ni1 . . 122.3(2) ?
    C9 C8 C13 . . 117.5(2) ?
    C9 C8 N1 . . 121.6(2) ?
    C13 C8 N1 . . 120.9(2) ?
    N1 C1 C2 . . 127.1(2) ?
    N1 C1 H1 . . 120.(2) ?
    C2 C1 H1 . . 113.(2) ?
    O1 C3 C2 . . 124.2(2) ?
    O1 C3 C4 . . 119.2(2) ?
    C2 C3 C4 . . 116.6(2) ?
    C7 C2 C3 . . 119.6(2) ?
    C7 C2 C1 . . 116.6(2) ?
    C3 C2 C1 . . 123.8(2) ?
    F1 C9 C8 . . 119.2(2) ?
    F1 C9 C10 . . 118.9(2) ?
    C8 C9 C10 . . 121.9(2) ?
    F1' C13 C8 . . 118.5(3) ?
    F1' C13 C12 . . 120.4(3) ?
    C8 C13 C12 . . 120.9(2) ?
    C4 C5 C6 . . 121.4(2) ?
    C4 C5 H5 . . 119.3 ?
    C6 C5 H5 . . 119.3 ?
    C5 C4 C3 . . 121.5(3) ?
    C5 C4 H4 . . 119.3 ?
    C3 C4 H4 . . 119.3 ?
    C11 C12 C13 . . 120.6(3) ?
    C11 C12 H12 . . 119.7 ?
    C13 C12 H12 . . 119.7 ?
    C11 C10 C9 . . 119.6(2) ?
    C11 C10 H10 . . 120.2 ?
    C9 C10 H10 . . 120.2 ?
    N2 C18 C17 . . 124.2(3) ?
    N2 C18 H18 . . 117.9 ?
    C17 C18 H18 . . 117.9 ?
    C10 C11 C12 . . 119.5(2) ?
    C10 C11 H11 . . 120.2 ?
    C12 C11 H11 . . 120.2 ?
    C6 C7 C2 . . 122.2(3) ?
    C6 C7 H7 . . 118.9 ?
    C2 C7 H7 . . 118.9 ?
    C7 C6 C5 . . 118.7(2) ?
    C7 C6 H6 . . 120.7 ?
    C5 C6 H6 . . 120.7 ?
    N2 C14 C15 . . 123.4(3) ?
    N2 C14 H14 . . 118.3 ?
    C15 C14 H14 . . 118.3 ?
    C15 C16 C17 . . 118.4(3) ?
    C15 C16 H16 . . 120.8 ?
    C17 C16 H16 . . 120.8 ?
    C16 C17 C18 . . 118.6(3) ?
    C16 C17 H17 . . 120.7 ?
    C18 C17 H17 . . 120.7 ?
    C16 C15 C14 . . 119.4(3) ?
    C16 C15 H15 . . 120.3 ?
    C14 C15 H15 . . 120.3 ?
loop_
    _geom_torsion_atom_site_label_1
    _geom_torsion_atom_site_label_2
    _geom_torsion_atom_site_label_3
    _geom_torsion_atom_site_label_4
    _geom_torsion_site_symmetry_1
    _geom_torsion_site_symmetry_2
    _geom_torsion_site_symmetry_3
    _geom_torsion_site_symmetry_4
    _geom_torsion
    _geom_torsion_publ_flag
    C8 N1 C1 C2 . . . . -177.3(2) n
data_global
_journal_date_recd_electronic     2012-10-29
_journal_date_accepted     2012-11-04
_journal_name_full     'Acta Crystallographica, Section E'
_journal_year     2012
_journal_volume     68
_journal_issue     12
_journal_page_first     m1470
_journal_page_last     m1470
_journal_paper_category     QM
_journal_paper_doi     10.1107/S1600536812045576
_journal_coeditor_code     BR2213
_publ_contact_author_name     'Lorenzo do Canto Visentin'
_publ_contact_author_address
;
R&D NanoBusiness, e-Diffraction Pharma,
22451-900 Rio de Janeiro, RJ, Brazil
;
_publ_contact_author_email     'lorenzo.visentin@nanobusiness.com.br'
_publ_contact_author_phone     '(+5521) 3527 1242'
_publ_section_title
;\
<i>cis</i>-Bis{(<i>E</i>)-2-[(2-fluorophenyl)iminomethyl]phenolato-\
\k^2^<i>N</i>,<i>O</i>}bis(pyridine-\k<i>N</i>)nickel(II)
;
_publ_section_title_footnote
;
 In memoriam Professor Jairo Bordinh\~ao.
;
loop_
    _publ_author_name
    _publ_author_footnote
    _publ_author_address
    'Marcela C. G. Souza' .
;
Instituto de Qu\'imica
Universidade Federal do Rio de Janeiro
21949-900 Rio de Janeiro, RJ, Brazil
;
    'Leonardo da C. Ferreira' .
;
Instituto de Qu\'imica
Universidade Federal do Rio de Janeiro
21949-900 Rio de Janeiro, RJ, Brazil
;
    'Nadia M. Comerlato' .
;
Instituto de Qu\'imica
Universidade Federal do Rio de Janeiro
21949-900 Rio de Janeiro, RJ, Brazil
;
    'Glaucio B. Ferreira' .
;
Instituto de Qu\'imica,
Departamento de Qu\'imica Inorg\^anica,
Universidade Federal Fluminense,
24020-150 Niter\'oi, RJ, Brazil
;
    'Lorenzo do Canto Visentin' .
;
R&D NanoBusiness, e-Diffraction Pharma,
22451-900 Rio de Janeiro, RJ, Brazil
;
