# Supplementary material for: cis-Bis{(E)-2-[(2-fluoro­phen­yl)imino­meth­yl]phenolato-κ2 N,O}bis­(pyridine-κN)nickel(II)
Source: Acta Crystallogr Sect E Struct Rep Online. 2012 Nov 10;68(Pt 12):m1470. doi: 10.1107/S1600536812045576 (PMC3588732; doi:10.1107/S1600536812045576)
Supplement: Supplementary file 2 [file e-68-m1470-Isup2.hkl]

#
# h,k,l, Fc-squared, Fo-squared, sigma(Fo-squared) and status flag
#
data_I
_shelx_title ' sad in P -1'
_shelx_refln_list_code          4
_shelx_F_calc_maximum       88.66
_exptl_crystal_F_000       331.93
_reflns_d_resolution_high  0.8255
 
loop_
 _symmetry_equiv_pos_as_xyz
 'x, y, z'
 '-x, -y, -z'
 
_cell_length_a     8.3160
_cell_length_b    10.3440
_cell_length_c    11.0490
_cell_angle_alpha 109.944
_cell_angle_beta   98.535
_cell_angle_gamma 111.930
 
_shelx_F_squared_multiplier     1.000
 
loop_
 _refln_index_h
 _refln_index_k
 _refln_index_l
 _refln_F_squared_calc
 _refln_F_squared_meas
 _refln_F_squared_sigma
 _refln_observed_status
   2   0   0      215.70      295.85      4.35 o
   3   0   0      165.31      149.17      2.88 o
   4   0   0      126.87      159.97      3.20 o
   5   0   0      146.26      145.81      2.70 o
   6   0   0       61.74       69.39      1.79 o
   7   0   0       83.76       85.88      1.88 o
   8   0   0       48.17       46.44      1.48 o
  -9   1   0       29.12       27.25      1.29 o
  -8   1   0       73.86       72.10      1.77 o
  -7   1   0       54.18       53.91      1.39 o
  -6   1   0      220.05      229.28      3.54 o
  -5   1   0        3.86        2.04      0.51 o
  -4   1   0      175.35      171.48      2.86 o
  -3   1   0      208.45      221.48      5.27 o
  -2   1   0     2941.90     2909.69    114.08 o
   2   1   0     1354.87     1302.48     16.51 o
   3   1   0        1.68        0.00      0.40 o
   4   1   0      383.39      406.75      6.25 o
   5   1   0      128.45      125.07      2.21 o
   6   1   0       61.42       64.64      1.80 o
   7   1   0        4.70        5.35      0.85 o
   8   1   0       31.57       37.15      1.37 o
  -9   2   0       42.19       42.96      1.40 o
  -8   2   0       24.14       25.59      1.04 o
  -7   2   0       36.51       37.03      1.09 o
  -6   2   0      181.54      196.23      3.36 o
  -5   2   0      551.22      620.45     10.42 o
  -4   2   0      122.11      125.89      5.99 o
  -3   2   0      271.13      251.20      3.72 o
  -2   2   0     3330.31     3247.93     64.34 o
  -1   2   0      988.61     1005.42     31.34 o
   0   2   0      255.94      253.91      3.40 o
   1   2   0      534.65      587.36      8.65 o
   2   2   0      143.95      115.07      1.83 o
   3   2   0      590.38      611.92      7.40 o
   4   2   0      354.24      390.41      5.46 o
   5   2   0      216.94      223.92      3.54 o
   6   2   0       10.27       13.17      0.86 o
   7   2   0        3.48        6.76      1.00 o
  -9   3   0        5.77        7.53      0.77 o
  -8   3   0        1.09        0.00      0.59 o
  -7   3   0      126.89      138.91      2.40 o
  -6   3   0      292.34      316.93      7.51 o
  -5   3   0     1110.16     1187.41     32.49 o
  -4   3   0     1246.03     1235.48     29.43 o
  -3   3   0        6.36        3.76      0.83 o
  -2   3   0       32.24       23.66      1.02 o
  -1   3   0     1638.32     1724.14     27.71 o
   0   3   0     1041.73     1048.51     13.14 o
   1   3   0      388.95      395.05      5.25 o
   2   3   0      298.36      279.60      3.62 o
   3   3   0      251.67      245.86      3.34 o
   4   3   0      126.19      124.99      2.11 o
   5   3   0       12.24       10.77      0.77 o
   6   3   0        7.87        7.92      0.91 o
   7   3   0       22.36       22.37      1.29 o
  -9   4   0       32.93       23.69      1.00 o
  -8   4   0       32.11       32.77      1.27 o
  -7   4   0       46.67       51.06      1.47 o
  -6   4   0       86.50       76.45      1.77 o
  -5   4   0     1900.69     1895.13     30.91 o
  -4   4   0     1359.22     1400.00     28.38 o
  -3   4   0       20.66       12.61      0.89 o
  -2   4   0        9.38        2.31      0.63 o
  -1   4   0      249.72      269.93      4.11 o
   0   4   0     1253.89     1266.18     17.69 o
   1   4   0      988.26     1019.34     11.88 o
   2   4   0      360.10      364.99      4.64 o
   3   4   0      373.03      367.12      5.25 o
   4   4   0       31.50       32.32      1.11 o
   5   4   0       17.75       14.16      0.87 o
   6   4   0       28.01       28.07      1.23 o
  -9   5   0       28.38       30.54      1.13 o
  -8   5   0        5.98        3.62      0.98 o
  -7   5   0       20.53       19.35      0.96 o
  -6   5   0      123.09      135.05      2.36 o
  -5   5   0       71.81       67.64      2.34 o
  -4   5   0      511.41      551.88     11.80 o
  -3   5   0      687.42      731.72     16.88 o
  -2   5   0      573.87      561.37      9.44 o
  -1   5   0       71.14       55.93      1.28 o
   0   5   0      406.03      391.24      6.83 o
   1   5   0       90.81       88.53      1.51 o
   2   5   0      103.17       98.97      1.74 o
   3   5   0      316.47      294.47      6.16 o
   4   5   0       64.55       63.85      1.50 o
   5   5   0        9.35       12.96      1.44 o
   6   5   0       17.85       18.04      1.09 o
  -9   6   0       28.15       32.85      1.21 o
  -8   6   0       15.00       15.98      1.16 o
  -7   6   0      134.73      140.80      3.08 o
  -6   6   0       43.63       44.60      1.28 o
  -5   6   0       15.12       11.72      1.13 o
  -4   6   0       85.20       80.31      2.60 o
  -3   6   0      880.70      965.67     20.10 o
  -2   6   0      612.27      653.81      9.58 o
  -1   6   0      219.49      198.57      3.37 o
   0   6   0       94.19       82.63      1.61 o
   1   6   0       16.55       13.28      0.69 o
   2   6   0        8.22        5.59      0.78 o
   3   6   0      142.94      127.94      2.76 o
   4   6   0      119.26      114.16      2.17 o
   5   6   0       12.87       13.17      0.99 o
  -9   7   0        8.31       13.49      1.30 o
  -8   7   0       31.26       31.73      1.25 o
  -7   7   0       55.03       54.71      1.78 o
  -6   7   0      114.84      122.27      3.73 o
  -5   7   0      108.47      103.32      3.23 o
  -4   7   0      429.74      455.40     11.64 o
  -3   7   0      570.37      623.14      9.31 o
  -2   7   0      176.53      186.44      2.87 o
  -1   7   0       27.48       28.69      1.01 o
   0   7   0       73.34       67.64      1.48 o
   1   7   0        2.68        3.63      0.82 o
   2   7   0      139.59      150.34      2.51 o
   3   7   0       65.00       70.40      1.64 o
   4   7   0       14.89       13.63      1.03 o
  -9   8   0        0.52        0.60      0.60 o
  -8   8   0        4.27        3.12      2.12 o
  -7   8   0       63.66       64.59      3.37 o
  -6   8   0       40.00       35.14      1.99 o
  -5   8   0       86.10       81.01      2.95 o
  -4   8   0      379.05      387.16     12.09 o
  -3   8   0      306.28      299.07      4.31 o
  -2   8   0      234.60      228.95      3.50 o
  -1   8   0       71.80       69.90      1.70 o
   0   8   0      152.22      164.62      2.82 o
   1   8   0      143.85      141.16      2.65 o
   2   8   0       99.45      103.17      3.48 o
   3   8   0       23.14       26.82      1.24 o
  -9   9   0        0.34        3.07      1.67 o
  -8   9   0       14.13       15.24      1.98 o
  -7   9   0       93.66       97.89      3.63 o
  -6   9   0       36.31       40.64      4.85 o
  -5   9   0        5.94        2.34      1.17 o
  -4   9   0        4.91        2.54      0.68 o
  -3   9   0       87.87       79.56      1.63 o
  -2   9   0      400.54      377.11      5.45 o
  -1   9   0        6.77        2.37      0.75 o
   0   9   0       47.22       45.85      1.57 o
   1   9   0        3.94        4.30      0.84 o
   2   9   0        1.99        1.77      1.11 o
  -8  10   0       44.01       50.23      2.78 o
  -7  10   0      108.40      103.27      3.80 o
  -6  10   0       24.07       27.28      2.14 o
  -5  10   0        5.17        5.92      1.53 o
  -4  10   0        3.94        5.86      0.73 o
  -3  10   0       22.57       22.66      1.13 o
  -2  10   0       17.07       15.12      0.87 o
  -1  10   0      137.87      124.87      2.79 o
   0  10   0       34.77       29.24      1.14 o
  -7  11   0       12.45       10.94      1.75 o
  -6  11   0       21.74       19.93      1.49 o
  -5  11   0       13.11       14.06      0.90 o
  -4  11   0       24.66       24.79      1.68 o
  -3  11   0       55.11       55.69      1.54 o
  -2  11   0       31.06       37.36      1.22 o
   4 -12   1       20.91       27.27      1.95 o
   5 -12   1        0.60        0.00      0.84 o
   1 -11   1       12.76       14.95      0.94 o
   2 -11   1       39.85       39.87      1.40 o
   3 -11   1       20.33       20.12      0.96 o
   4 -11   1       27.87       29.00      1.30 o
   5 -11   1       31.28       33.19      1.27 o
   6 -11   1       12.02       11.88      1.73 o
   7 -11   1       12.46       10.79      1.83 o
  -1 -10   1       40.32       40.80      1.42 o
   0 -10   1        2.78        2.62      0.82 o
   1 -10   1        3.77        6.62      0.82 o
   2 -10   1        0.24        0.00      0.68 o
   3 -10   1       58.76       60.21      1.47 o
   4 -10   1        0.27        0.49      0.61 o
   5 -10   1        9.35       10.85      0.91 o
   6 -10   1      162.46      154.31      4.76 o
   7 -10   1       76.33       72.03      6.44 o
   8 -10   1       48.23       47.84      4.49 o
  -2  -9   1       82.45       86.06      2.14 o
  -1  -9   1      160.95      163.57      3.02 o
   0  -9   1       94.64       99.74      2.39 o
   1  -9   1       99.28       93.34      2.15 o
   2  -9   1       83.63       87.63      3.49 o
   3  -9   1       40.92       39.01      1.21 o
   4  -9   1       14.04       12.32      1.54 o
   5  -9   1       18.84       19.25      1.18 o
   6  -9   1       30.07       35.70      2.04 o
   7  -9   1      153.55      146.52      5.21 o
   8  -9   1       34.55       35.76      2.93 o
   9  -9   1       23.52       22.82      2.02 o
  -3  -8   1        3.61        1.23      0.75 o
  -2  -8   1       55.47       59.44      1.64 o
  -1  -8   1      292.63      301.30      4.60 o
   0  -8   1        3.03        2.42      0.56 o
   1  -8   1      200.38      209.04      4.23 o
   2  -8   1       70.39       62.43      1.55 o
   3  -8   1       78.69       76.48      1.71 o
   4  -8   1      265.17      282.56     11.94 o
   5  -8   1       26.91       20.47      0.90 o
   6  -8   1       20.55       22.91      1.67 o
   7  -8   1       28.40       29.15      1.69 o
   8  -8   1       88.93       83.85      2.57 o
   9  -8   1       21.26       20.72      0.89 o
  -4  -7   1       14.06       14.32      0.98 o
  -3  -7   1       15.54       16.06      0.90 o
  -2  -7   1      109.86      120.53      2.33 o
  -1  -7   1       11.94        8.57      0.70 o
   0  -7   1      201.14      202.65      3.56 o
   1  -7   1      200.35      206.88      4.06 o
   2  -7   1      122.18      117.94      2.27 o
   3  -7   1      730.62      772.96     16.52 o
   4  -7   1       80.71       95.21      2.22 o
   5  -7   1       20.79       25.12      1.43 o
   6  -7   1       11.48       13.26      0.71 o
   7  -7   1      155.15      138.94      4.76 o
   8  -7   1       37.64       40.47      1.53 o
   9  -7   1       33.65       41.07      1.82 o
  -5  -6   1       22.67       22.38      1.23 o
  -4  -6   1       31.91       32.70      1.15 o
  -3  -6   1        7.25        7.37      0.94 o
  -2  -6   1       16.38       18.66      0.76 o
  -1  -6   1      158.39      161.10      3.16 o
   0  -6   1       43.55       38.39      1.31 o
   1  -6   1      149.68      145.62      2.62 o
   2  -6   1      334.92      331.91      5.64 o
   3  -6   1       78.25       72.26      2.41 o
   4  -6   1       85.49       92.60      2.08 o
   5  -6   1       10.44       13.09      0.66 o
   6  -6   1      374.52      385.83     10.66 o
   7  -6   1       82.04       78.25      2.69 o
   8  -6   1       42.98       42.50      1.33 o
   9  -6   1      107.30      106.63      3.68 o
  -6  -5   1       30.66       32.51      2.70 o
  -5  -5   1       94.21       96.59      2.25 o
  -4  -5   1       27.75       29.55      1.12 o
  -3  -5   1       49.55       48.31      1.30 o
  -2  -5   1      129.53      134.66      2.30 o
  -1  -5   1      266.84      283.58      4.04 o
   0  -5   1       72.70       60.49      1.57 o
   1  -5   1      244.21      233.73      3.27 o
   2  -5   1        9.02        4.49      0.34 o
   3  -5   1        1.74        0.00      0.43 o
   4  -5   1       17.83       15.77      0.54 o
   5  -5   1      293.43      285.55      5.16 o
   6  -5   1      349.80      355.35      5.43 o
   7  -5   1       51.07       48.37      1.96 o
   8  -5   1       28.49       26.99      1.41 o
   9  -5   1       43.40       43.46      1.32 o
  -7  -4   1       11.82       14.96      1.00 o
  -6  -4   1       30.11       32.88      1.19 o
  -5  -4   1        1.49        2.45      0.63 o
  -4  -4   1      489.87      488.78      6.82 o
  -3  -4   1      321.12      342.57      4.88 o
  -2  -4   1      331.42      403.98      6.18 o
  -1  -4   1      114.03       91.69      1.57 o
   0  -4   1      279.77      266.70      4.02 o
   1  -4   1       58.99       59.05      1.15 o
   2  -4   1      157.91      164.69      3.16 o
   3  -4   1      319.36      275.15      5.38 o
   4  -4   1      175.13      166.49      2.67 o
   5  -4   1      411.52      424.18      6.31 o
   6  -4   1      357.19      342.76      7.56 o
   7  -4   1       63.80       62.38      1.78 o
   8  -4   1        0.86        0.82      0.67 o
   9  -4   1        4.99        7.93      0.79 o
  -7  -3   1       17.18       17.38      1.15 o
  -6  -3   1        9.33        7.39      0.73 o
  -5  -3   1       91.04       86.52      1.72 o
  -4  -3   1      335.60      344.44      4.54 o
  -3  -3   1      640.29      699.50      9.25 o
  -2  -3   1        4.12        0.00      0.57 o
  -1  -3   1     1266.65     1279.98     17.95 o
   0  -3   1        1.98        5.92      0.36 o
   1  -3   1       29.50       18.65      0.49 o
   2  -3   1     2838.75     2947.83     51.64 o
   3  -3   1      269.61      244.94      3.67 o
   4  -3   1      640.14      614.64      8.83 o
   5  -3   1      277.77      264.75      4.72 o
   6  -3   1      213.58      210.27      4.08 o
   7  -3   1      105.46      109.84      2.33 o
   8  -3   1        4.74        5.23      0.92 o
   9  -3   1       13.88       21.09      1.03 o
  -8  -2   1       32.86       32.90      1.50 o
  -7  -2   1        4.19        5.76      1.03 o
  -6  -2   1       69.39       69.47      1.83 o
  -5  -2   1      160.14      168.11      2.78 o
  -4  -2   1      585.84      644.39      7.85 o
  -3  -2   1      331.30      411.51      5.59 o
  -2  -2   1       11.28       15.80      0.71 o
  -1  -2   1      427.41      408.52      5.27 o
   1  -2   1     3525.35     2035.86    187.89 o
   2  -2   1      625.00      678.63      9.53 o
   3  -2   1      261.38      253.57      3.78 o
   4  -2   1      497.68      495.70      8.31 o
   5  -2   1      205.30      220.69      4.14 o
   6  -2   1      106.28      102.20      2.14 o
   7  -2   1      109.39      111.79      2.41 o
   8  -2   1        3.84        2.02      0.68 o
   9  -2   1       29.56       34.51      1.26 o
  -8  -1   1       51.90       51.09      1.53 o
  -7  -1   1       75.45       75.69      1.98 o
  -6  -1   1       34.81       37.58      1.29 o
  -5  -1   1      457.47      498.37      7.63 o
  -4  -1   1      593.77      595.06      7.20 o
  -3  -1   1        0.89        0.00      1.00 o
  -2  -1   1     1726.07     1815.00     24.65 o
  -1  -1   1        1.63        0.59      0.30 o
   2  -1   1      184.13      145.81      2.58 o
   3  -1   1        2.16        0.00      0.29 o
   4  -1   1      344.37      328.10      4.97 o
   5  -1   1      200.46      197.13      3.40 o
   6  -1   1      325.32      348.33      5.66 o
   7  -1   1       39.23       39.14      1.34 o
   8  -1   1       13.94       14.59      0.96 o
  -9   0   1       25.69       29.39      1.39 o
  -8   0   1      135.18      144.91      2.78 o
  -7   0   1       54.69       55.33      1.46 o
  -6   0   1        4.54        2.63      0.64 o
  -5   0   1       52.58       51.03      1.31 o
  -4   0   1      895.98      900.88     12.89 o
  -3   0   1     1021.69      972.17     15.92 o
  -2   0   1       24.85       40.33      0.82 o
   1   0   1      175.69      113.40      4.48 o
   2   0   1      493.70      445.82      6.39 o
   3   0   1      222.85      217.75      3.11 o
   4   0   1        0.98        3.73      0.91 o
   5   0   1      797.61      860.42     14.72 o
   6   0   1      270.32      274.35      5.47 o
   7   0   1       64.74       68.16      1.67 o
   8   0   1        6.19        5.59      1.15 o
  -9   1   1       59.92       56.86      2.08 o
  -8   1   1       75.39       76.22      1.77 o
  -7   1   1        7.61        7.40      0.70 o
  -6   1   1       96.14       94.78      1.80 o
  -5   1   1       15.93       10.64      0.59 o
  -4   1   1      262.42      261.07      3.62 o
  -3   1   1      929.03      895.10     12.71 o
  -2   1   1       62.61       61.02      1.11 o
   1   1   1        1.37        0.00      0.25 o
   2   1   1     1555.09     1572.47     19.70 o
   3   1   1      121.25       87.78      1.75 o
   4   1   1      282.56      285.47      4.64 o
   5   1   1      328.23      338.24      5.53 o
   6   1   1      246.61      241.15      4.38 o
   7   1   1        5.38        4.94      0.87 o
   8   1   1       13.06       14.97      1.07 o
  -9   2   1       68.44       60.43      1.65 o
  -8   2   1        0.80        0.23      0.86 o
  -7   2   1       15.79       16.23      1.25 o
  -6   2   1      212.89      211.64      3.20 o
  -5   2   1      398.74      404.27      6.14 o
  -4   2   1      547.77      595.40      9.81 o
  -3   2   1      164.10      133.22      2.10 o
  -2   2   1      416.66      428.84      7.86 o
  -1   2   1       92.07       76.42      1.15 o
   0   2   1      133.91      102.58      1.29 o
   1   2   1      672.91      643.51      7.84 o
   2   2   1      694.67      710.91      9.29 o
   3   2   1      366.53      423.43      6.50 o
   4   2   1      171.74      163.82      3.05 o
   5   2   1      111.42      108.60      2.14 o
   6   2   1        2.75        1.32      0.75 o
   7   2   1       74.04       71.17      3.36 o
  -9   3   1       16.16       14.22      0.88 o
  -8   3   1       32.24       31.98      1.10 o
  -7   3   1       42.59       38.86      1.08 o
  -6   3   1       83.35       74.28      1.60 o
  -5   3   1      556.10      561.50      8.18 o
  -4   3   1      896.48      941.45     15.48 o
  -3   3   1       15.95       28.57      0.76 o
  -2   3   1        5.78        2.82      0.26 o
  -1   3   1      150.42      145.49      2.37 o
   0   3   1      716.28      716.80      8.41 o
   1   3   1      592.70      616.49      8.05 o
   2   3   1      720.68      742.08      8.90 o
   3   3   1      447.69      453.47      5.75 o
   4   3   1       12.11       11.44      0.75 o
   5   3   1        2.85        2.21      0.86 o
   6   3   1       15.75       15.75      1.15 o
   7   3   1       21.07       21.51      1.39 o
  -9   4   1        4.28        2.83      0.64 o
  -8   4   1      187.79      182.73      2.98 o
  -7   4   1       51.17       47.58      1.25 o
  -6   4   1       30.73       22.63      0.74 o
  -5   4   1      586.51      551.76      9.42 o
  -4   4   1        4.98        0.61      0.86 o
  -3   4   1        1.75        0.57      0.71 o
  -2   4   1        7.72        1.20      0.36 o
  -1   4   1     2319.69     2532.71     31.36 o
   0   4   1      458.87      461.65      5.63 o
   1   4   1      117.81      121.02      2.03 o
   2   4   1      768.94      752.76      9.05 o
   3   4   1       71.21       68.32      1.31 o
   4   4   1      105.57      109.01      2.00 o
   5   4   1       15.44       13.56      0.90 o
   6   4   1        5.23        5.03      0.90 o
 -10   5   1        1.82        2.36      0.66 o
  -9   5   1       19.28       15.55      1.01 o
  -8   5   1       48.53       45.91      1.62 o
  -7   5   1       30.68       32.54      1.74 o
  -6   5   1      107.65      107.73      2.40 o
  -5   5   1       21.09       11.78      1.24 o
  -4   5   1      145.34      141.13      3.78 o
  -3   5   1        1.79        0.00      0.46 o
  -2   5   1      499.53      523.11      6.82 o
  -1   5   1      156.16      148.18      2.30 o
   0   5   1      396.63      412.14      5.13 o
   1   5   1      207.90      206.15      2.90 o
   2   5   1       25.66       25.43      0.88 o
   3   5   1      560.09      548.97      7.00 o
   4   5   1       85.26       92.57      2.08 o
   5   5   1       17.92       18.72      1.01 o
 -10   6   1       37.98       37.87      1.44 o
  -9   6   1        2.15        0.00      1.14 o
  -8   6   1        6.06        3.98      0.78 o
  -7   6   1       43.67       44.99      1.38 o
  -6   6   1        2.76        1.03      1.05 o
  -5   6   1       59.44       56.01      2.23 o
  -4   6   1       70.37       61.54      2.43 o
  -3   6   1     1314.39     1327.58     18.91 o
  -2   6   1       21.95       14.34      0.95 o
  -1   6   1       30.07       27.75      0.86 o
   0   6   1      273.69      284.53      3.79 o
   1   6   1      190.96      186.39      2.77 o
   2   6   1      193.25      200.21      5.18 o
   3   6   1      152.65      150.66      2.55 o
   4   6   1       47.90       45.20      1.47 o
  -9   7   1        4.87        4.32      1.09 o
  -8   7   1        3.24        4.73      0.92 o
  -7   7   1        7.13       10.82      1.33 o
  -6   7   1      109.14      116.53      3.73 o
  -5   7   1       17.55        9.42      2.15 o
  -4   7   1      134.57      131.32      4.72 o
  -3   7   1      264.98      248.29      4.18 o
  -2   7   1      480.64      493.53      6.69 o
  -1   7   1      259.60      273.50      3.71 o
   0   7   1       54.11       52.98      1.35 o
   1   7   1       27.89       25.30      0.99 o
   2   7   1       35.11       37.79      1.28 o
   3   7   1       78.02       75.42      1.73 o
  -9   8   1       10.24       10.02      1.47 o
  -8   8   1        0.21        1.12      1.55 o
  -7   8   1       14.46       18.68      2.20 o
  -6   8   1      113.66      118.33      3.89 o
  -5   8   1       69.47       66.76      4.13 o
  -4   8   1        5.82        4.62      0.61 o
  -3   8   1       34.91       33.65      1.27 o
  -2   8   1      418.48      422.54      7.13 o
  -1   8   1      218.97      229.87      3.96 o
   0   8   1       92.76       98.66      2.29 o
   1   8   1        2.94        2.48      0.65 o
   2   8   1       29.73       28.30      1.21 o
  -9   9   1        6.06        5.42      1.52 o
  -8   9   1       15.79       19.19      2.56 o
  -7   9   1       46.13       56.61      2.69 o
  -5   9   1       11.30       11.75      1.28 o
  -4   9   1       10.18       11.54      0.81 o
  -3   9   1        1.03        0.45      0.45 o
  -2   9   1       86.67       91.95      2.66 o
  -1   9   1      261.92      261.90      4.10 o
   0   9   1       67.08       70.34      1.70 o
   1   9   1       21.87       23.16      1.10 o
  -8  10   1      104.96      100.93      3.78 o
  -7  10   1       24.40       31.95      1.78 o
  -6  10   1        1.13        0.43      1.37 o
  -5  10   1        2.70        3.30      0.71 o
  -4  10   1        1.95        1.97      0.97 o
  -3  10   1       16.16       20.05      0.83 o
  -2  10   1       63.14       66.82      1.57 o
  -1  10   1       33.68       31.70      1.27 o
   0  10   1       31.07       31.24      1.33 o
  -6  11   1       42.51       51.59      2.24 o
  -5  11   1        0.80        0.56      1.30 o
  -4  11   1        3.22        5.84      0.95 o
  -3  11   1       46.30       44.76      1.52 o
   3 -12   2        1.54        0.00      0.60 o
   4 -12   2       33.21       32.60      1.61 o
   5 -12   2        9.91       10.61      0.76 o
   6 -12   2        2.34        0.47      0.62 o
   0 -11   2       17.71       20.55      1.11 o
   1 -11   2       62.43       66.45      2.21 o
   2 -11   2        1.20        0.00      0.81 o
   3 -11   2      109.29      114.37      3.20 o
   4 -11   2       26.03       28.04      1.62 o
   5 -11   2        6.91        6.66      0.91 o
   6 -11   2       18.98       17.57      2.08 o
   7 -11   2       17.48       17.77      2.05 o
  -1 -10   2      118.50      105.62      2.32 o
   0 -10   2      124.33      121.91      2.46 o
   1 -10   2       50.39       42.44      1.64 o
   2 -10   2       58.25       66.11      1.97 o
   3 -10   2       45.99       49.14      1.61 o
   4 -10   2       34.90       37.14      2.15 o
   5 -10   2      112.89      117.71      2.95 o
   6 -10   2       19.68       22.87      1.56 o
   7 -10   2       17.72       20.31      1.79 o
   8 -10   2       41.56       38.61      2.22 o
  -3  -9   2        0.17        0.00      1.06 o
  -2  -9   2       32.48       33.55      1.33 o
  -1  -9   2      173.37      160.16      4.31 o
   0  -9   2       14.85       12.44      0.97 o
   1  -9   2       52.70       55.63      1.81 o
   2  -9   2       54.32       56.22      1.75 o
   3  -9   2       21.14       19.42      1.02 o
   4  -9   2       23.69       20.92      0.95 o
   5  -9   2       79.73       87.74      2.34 o
   6  -9   2        4.12        5.84      0.65 o
   7  -9   2        2.87        6.20      0.57 o
   8  -9   2       48.92       48.42      1.24 o
   9  -9   2       36.77       29.98      1.79 o
  -4  -8   2       15.69       14.63      1.05 o
  -3  -8   2       24.84       25.87      1.29 o
  -2  -8   2       25.94       21.39      1.05 o
  -1  -8   2       48.56       43.98      1.47 o
   0  -8   2      116.67      114.10      2.75 o
   1  -8   2      136.64      136.95      3.06 o
   2  -8   2      360.14      352.72      5.47 o
   3  -8   2      200.20      199.14      4.76 o
   4  -8   2       16.66       14.19      0.64 o
   5  -8   2        0.37        0.32      0.45 o
   6  -8   2        0.41        0.70      1.02 o
   7  -8   2        2.67        4.09      0.62 o
   8  -8   2       51.02       54.98      2.37 o
   9  -8   2       20.56       19.47      1.02 o
  -5  -7   2       43.66       45.03      1.37 o
  -4  -7   2       13.44       15.85      1.00 o
  -3  -7   2        0.29        0.00      0.71 o
  -2  -7   2       81.60       78.91      2.06 o
  -1  -7   2      139.64      137.14      2.71 o
   0  -7   2      277.82      293.24      5.51 o
   1  -7   2      427.94      465.28      6.97 o
   2  -7   2      278.81      262.81      4.18 o
   3  -7   2      340.54      336.79      5.16 o
   4  -7   2       46.05       44.18      1.07 o
   5  -7   2        2.24        1.04      0.52 o
   6  -7   2       27.44       27.82      0.89 o
   7  -7   2       98.24       96.83      2.31 o
   8  -7   2       12.49       10.34      1.26 o
   9  -7   2       25.63       27.09      2.48 o
  -5  -6   2       84.83       75.15      1.88 o
  -4  -6   2        1.97        0.32      0.67 o
  -3  -6   2       13.73       11.69      0.81 o
  -2  -6   2      120.65      117.56      2.42 o
  -1  -6   2       87.03       85.92      1.95 o
   0  -6   2      687.41      692.85     10.03 o
   1  -6   2     1036.48     1109.74     18.02 o
   2  -6   2      197.06      202.71      3.26 o
   3  -6   2       67.79       51.30      2.07 o
   4  -6   2       31.35       40.00      0.99 o
   5  -6   2       53.42       51.36      1.20 o
   6  -6   2      184.01      190.51      3.78 o
   7  -6   2       29.98       29.27      0.94 o
   8  -6   2       59.66       61.45      2.12 o
   9  -6   2       56.93       54.48      1.81 o
  -6  -5   2       27.88       26.73      1.14 o
  -5  -5   2       75.59       68.10      1.69 o
  -4  -5   2       51.49       46.35      1.36 o
  -3  -5   2      219.59      231.58      3.99 o
  -2  -5   2      302.44      312.96      5.00 o
  -1  -5   2        4.22        0.00      0.51 o
   0  -5   2       10.08        3.03      0.52 o
   1  -5   2     1128.92     1172.92     18.90 o
   2  -5   2     1513.78     1574.41     21.96 o
   3  -5   2        0.92        0.00      0.65 o
   4  -5   2        4.90        1.08      0.46 o
   5  -5   2       45.09       34.41      0.94 o
   6  -5   2       52.87       53.96      1.27 o
   7  -5   2        3.46        2.16      0.61 o
   8  -5   2       23.49       24.47      1.22 o
   9  -5   2       13.62       14.07      1.08 o
  -7  -4   2        3.13        4.67      1.21 o
  -6  -4   2       10.99       14.53      1.01 o
  -5  -4   2      112.67      111.73      2.21 o
  -4  -4   2      332.54      345.87      5.62 o
  -3  -4   2      385.35      435.71      6.68 o
  -2  -4   2      981.87     1047.66     14.97 o
  -1  -4   2        3.26        7.50      0.58 o
   0  -4   2       65.54       89.72      1.85 o
   1  -4   2      273.33      265.03      3.98 o
   2  -4   2      773.64      806.50     13.24 o
   3  -4   2     4182.05     4355.37     60.56 o
   4  -4   2       38.60       54.33      1.16 o
   5  -4   2       96.38       85.07      1.64 o
   6  -4   2      166.25      163.95      3.26 o
   7  -4   2       26.14       24.66      1.40 o
   8  -4   2        0.27        0.00      0.72 o
   9  -4   2        3.62        4.62      0.90 o
  -7  -3   2       11.22       10.60      0.96 o
  -6  -3   2        9.05        9.62      1.03 o
  -5  -3   2      339.25      314.37      4.48 o
  -4  -3   2      619.17      586.57      8.21 o
  -3  -3   2      383.14      412.03      6.24 o
  -2  -3   2       11.99       23.75      0.67 o
  -1  -3   2      915.34      872.64     14.01 o
   0  -3   2      139.85      129.92      2.88 o
   1  -3   2      512.09      652.89      9.21 o
   2  -3   2     7860.25     6196.21    175.42 o
   3  -3   2      108.77      100.20      1.72 o
   4  -3   2      165.72      174.12      2.80 o
   5  -3   2      324.97      318.38      4.91 o
   6  -3   2       56.74       53.80      1.36 o
   7  -3   2       51.11       56.53      1.58 o
   8  -3   2        1.05        0.35      0.71 o
   9  -3   2       10.97       10.63      0.88 o
  -8  -2   2       19.44       19.14      1.40 o
  -7  -2   2       20.98       20.87      1.26 o
  -6  -2   2       13.92       13.29      0.94 o
  -5  -2   2      233.36      229.49      3.21 o
  -4  -2   2     1603.84     1577.76     20.16 o
  -3  -2   2      240.55      220.30      3.18 o
  -2  -2   2      171.55      137.45      2.01 o
  -1  -2   2      370.07      480.76      7.80 o
   0  -2   2      605.49      682.06     15.92 o
   2  -2   2      580.74      679.36     10.03 o
   3  -2   2      155.60      151.46      2.78 o
   4  -2   2      410.67      413.70      6.14 o
   5  -2   2       20.92       20.03      0.81 o
   6  -2   2      472.15      487.31      7.59 o
   7  -2   2       66.81       73.78      1.87 o
   8  -2   2       14.93       19.11      1.10 o
   9  -2   2        2.70        6.00      1.26 o
  -8  -1   2       59.66       63.02      1.71 o
  -7  -1   2       44.60       47.83      1.50 o
  -6  -1   2        3.38        4.07      0.74 o
  -5  -1   2       42.54       46.42      1.27 o
  -4  -1   2      617.93      602.92      8.98 o
  -3  -1   2     4070.80     4299.66     48.83 o
  -2  -1   2     3804.16     4009.33     56.12 o
  -1  -1   2      956.01     1115.90     18.00 o
   0  -1   2      140.08      112.75      2.03 o
   1  -1   2       53.72       76.97      1.57 o
   2  -1   2       24.74       39.63      0.81 o
   3  -1   2       15.15       19.07      0.62 o
   4  -1   2        9.85        5.28      0.64 o
   5  -1   2      480.68      504.14      6.89 o
   6  -1   2      408.52      404.20      6.46 o
   7  -1   2      108.97      111.38      2.47 o
   8  -1   2        0.19        0.00      0.69 o
  -9   0   2       48.43       47.91      1.59 o
  -8   0   2      109.98      113.29      2.79 o
  -7   0   2       21.03       24.73      1.00 o
  -6   0   2       36.03       34.91      1.16 o
  -5   0   2       92.69       82.06      1.72 o
  -4   0   2      242.26      219.40      4.04 o
  -3   0   2     1381.50     1496.20     18.84 o
  -1   0   2     5417.49     3426.77     92.53 o
   0   0   2      652.10      742.90     15.14 o
   1   0   2      291.17      287.60      4.52 o
   2   0   2        1.77        4.20      0.40 o
   3   0   2      154.60      215.81      3.16 o
   4   0   2       40.88       33.15      1.00 o
   5   0   2      257.22      289.11      5.67 o
   6   0   2      347.88      352.45      5.84 o
   7   0   2       23.68       24.11      1.16 o
   8   0   2        1.41        2.24      0.73 o
  -9   1   2       83.44       84.75      1.99 o
  -8   1   2      120.55      120.55      3.16 o
  -7   1   2       17.05       16.56      0.84 o
  -6   1   2       77.21       71.11      1.47 o
  -5   1   2      174.09      169.91      3.12 o
  -4   1   2      268.15      235.66      4.39 o
  -3   1   2      524.31      522.49      7.58 o
  -2   1   2      874.53      904.22     11.39 o
  -1   1   2     2208.37     2069.74     21.67 o
   0   1   2      356.22      317.41      3.50 o
   1   1   2      917.63      964.10     11.12 o
   2   1   2      708.13      743.45      9.53 o
   3   1   2       87.43       70.42      1.43 o
   4   1   2       39.63       34.62      1.52 o
   5   1   2      113.69      119.31      2.67 o
   6   1   2       79.63       81.06      2.45 o
   7   1   2        8.96        8.62      1.06 o
  -9   2   2      107.12      106.88      2.23 o
  -8   2   2        7.82        8.25      0.75 o
  -7   2   2      269.11      283.01      4.22 o
  -6   2   2       42.69       37.46      0.95 o
  -5   2   2      114.17       85.49      1.67 o
  -4   2   2     1721.02     1754.23     28.71 o
  -3   2   2       36.97       56.10      1.07 o
  -2   2   2       24.71       25.80      0.42 o
  -1   2   2      118.59      108.02      1.57 o
   0   2   2       53.25       44.82      0.72 o
   1   2   2      160.13      161.44      2.17 o
   2   2   2      837.38      899.37     10.57 o
   3   2   2      194.72      204.52      3.12 o
   4   2   2      100.41      110.81      2.36 o
   5   2   2       60.35       69.76      3.13 o
   6   2   2       17.42       18.38      0.98 o
   7   2   2       38.71       37.05      1.63 o
  -9   3   2        6.68        8.47      0.79 o
  -8   3   2      215.25      220.04      3.51 o
  -7   3   2      254.11      257.06      4.70 o
  -6   3   2      203.64      194.80      3.28 o
  -5   3   2      389.01      398.91      5.68 o
  -4   3   2       94.82       82.51      1.80 o
  -3   3   2       19.44       15.37      0.87 o
  -2   3   2       79.36       62.70      1.04 o
  -1   3   2     1858.79     2063.77     23.38 o
   0   3   2      119.95      124.54      1.65 o
   1   3   2       54.77       46.84      1.04 o
   2   3   2       12.71       12.88      1.02 o
   3   3   2       12.05       14.26      0.75 o
   4   3   2       51.29       54.58      1.48 o
   5   3   2       51.96       54.35      2.03 o
   6   3   2       40.30       47.48      1.83 o
 -10   4   2        0.17        0.33      0.70 o
  -9   4   2       62.54       65.62      1.55 o
  -8   4   2       60.99       66.63      1.62 o
  -7   4   2      160.39      147.51      2.66 o
  -6   4   2      479.59      473.61      8.33 o
  -5   4   2      170.86      162.22      3.19 o
  -4   4   2      128.99      118.81      3.29 o
  -3   4   2        5.13        9.23      0.43 o
  -2   4   2      591.14      595.04      8.67 o
  -1   4   2     1235.91     1423.62     17.96 o
   0   4   2      680.05      694.30      8.30 o
   1   4   2      191.88      184.44      2.87 o
   2   4   2       10.32        9.41      0.91 o
   3   4   2       52.19       50.47      1.63 o
   4   4   2       96.29       99.82      1.92 o
   5   4   2       41.02       44.83      1.56 o
   6   4   2        4.60        4.94      0.97 o
 -10   5   2       18.20       16.18      1.29 o
  -9   5   2       17.67       20.88      1.26 o
  -8   5   2       28.93       38.65      1.46 o
  -7   5   2       47.63       49.23      1.53 o
  -6   5   2      122.52      116.90      2.53 o
  -5   5   2      262.92      277.31      6.64 o
  -4   5   2      101.01       87.96      2.72 o
  -3   5   2      146.19      134.75      2.41 o
  -2   5   2      254.94      261.86      3.67 o
  -1   5   2      111.43      103.89      1.65 o
   0   5   2      158.21      163.06      2.40 o
   1   5   2      362.23      368.60      5.25 o
   2   5   2        1.22        0.79      1.93 o
   3   5   2      174.88      186.61      3.26 o
   4   5   2       62.16       69.45      1.76 o
   5   5   2        5.33        7.15      0.98 o
  -9   6   2       12.53       11.33      0.94 o
  -8   6   2       18.86       24.81      1.07 o
  -7   6   2       23.20       26.83      1.71 o
  -6   6   2      215.58      221.20      5.80 o
  -5   6   2      147.84      158.60      4.45 o
  -4   6   2       23.70       24.63      1.91 o
  -3   6   2       74.43       73.34      1.95 o
  -2   6   2       60.72       57.13      1.21 o
  -1   6   2       77.18       76.69      1.37 o
   0   6   2       84.04       88.71      1.60 o
   1   6   2       33.35       32.34      1.01 o
   2   6   2      308.14      325.99      4.82 o
   3   6   2      117.49      118.78      3.22 o
   4   6   2       12.45       13.20      1.08 o
  -9   7   2       17.21       15.75      1.43 o
  -8   7   2        4.59        4.47      1.20 o
  -7   7   2       57.97       57.74      2.58 o
  -6   7   2      449.16      497.83     11.51 o
  -5   7   2      329.93      354.92      6.95 o
  -4   7   2        0.43        0.00      0.48 o
  -3   7   2       49.13       44.32      1.34 o
  -2   7   2        9.34        8.07      0.92 o
  -1   7   2      281.79      296.49      4.01 o
   0   7   2        8.08        9.51      0.88 o
   1   7   2       51.92       58.62      1.41 o
   2   7   2       56.65       61.60      1.51 o
   3   7   2       11.05       10.46      0.92 o
  -9   8   2       17.89       16.78      1.26 o
  -8   8   2        1.81        2.58      1.16 o
  -7   8   2       40.05       39.49      3.34 o
  -6   8   2      283.76      299.06      6.17 o
  -5   8   2      164.77      178.63      4.13 o
  -4   8   2       73.21       74.07      2.12 o
  -3   8   2        3.87        2.42      0.51 o
  -2   8   2        0.83        3.62      1.72 o
  -1   8   2       80.41       80.47      1.72 o
   0   8   2      103.93      116.15      2.28 o
   1   8   2       28.66       36.65      1.22 o
   2   8   2        4.90        5.75      0.83 o
  -8   9   2       10.83       13.02      1.86 o
  -7   9   2       48.48       56.18      2.25 o
  -6   9   2        0.81        0.00      1.10 o
  -5   9   2       50.56       53.02      2.08 o
  -4   9   2       89.43       88.53      2.87 o
  -3   9   2       14.68       17.08      0.73 o
  -2   9   2       79.56       79.44      1.77 o
  -1   9   2       37.97       36.91      1.20 o
   0   9   2       20.88       22.33      1.02 o
  -7  10   2        0.14        0.00      0.97 o
  -6  10   2       17.40       19.20      1.37 o
  -5  10   2       12.49       15.04      0.88 o
  -4  10   2        2.04        0.00      0.68 o
  -3  10   2       56.37       50.57      1.76 o
  -2  10   2       43.51       42.28      1.41 o
  -1  10   2       43.89       45.49      1.36 o
  -5  11   2        8.07        9.53      1.25 o
   2 -12   3       13.92       15.61      1.20 o
   3 -12   3        1.87        0.02      0.84 o
   4 -12   3       44.06       43.46      2.51 o
   5 -12   3       10.41       11.88      1.25 o
   6 -12   3        6.01        7.01      0.86 o
   0 -11   3       39.63       32.10      1.86 o
   1 -11   3       47.80       42.29      1.81 o
   2 -11   3        9.75        8.25      1.04 o
   3 -11   3      125.24      124.53      3.09 o
   4 -11   3       90.93       81.38      4.55 o
   5 -11   3        6.69        6.91      0.94 o
   6 -11   3       38.28       41.76      1.92 o
   7 -11   3        3.42        4.63      0.64 o
  -2 -10   3        3.60        3.77      0.79 o
  -1 -10   3       12.62       13.38      1.10 o
   0 -10   3       49.81       47.96      1.60 o
   1 -10   3       13.09       13.69      1.13 o
   2 -10   3       37.96       35.75      1.48 o
   3 -10   3       71.81       69.21      1.65 o
   4 -10   3      225.33      215.04      4.78 o
   5 -10   3      341.82      328.82      7.90 o
   6 -10   3        5.34        6.54      0.54 o
   7 -10   3       11.05       13.42      0.64 o
   8 -10   3        3.21        4.44      0.65 o
  -3  -9   3       22.60       23.32      1.11 o
  -2  -9   3       40.05       40.62      1.79 o
  -1  -9   3       42.88       42.42      1.53 o
   0  -9   3        0.42        0.00      0.87 o
   1  -9   3       45.70       44.66      1.59 o
   2  -9   3       15.60       15.85      0.79 o
   3  -9   3        0.38        0.00      0.56 o
   4  -9   3      283.80      282.43      7.67 o
   5  -9   3      228.57      226.23      5.73 o
   6  -9   3       50.37       48.66      1.44 o
   7  -9   3       12.87       14.63      0.72 o
   8  -9   3       72.03       67.64      2.21 o
  -4  -8   3        9.31        8.99      0.90 o
  -3  -8   3       27.09       25.95      1.29 o
  -2  -8   3       13.09       14.21      1.20 o
  -1  -8   3      102.32       98.20      2.55 o
   0  -8   3      135.22      121.42      2.70 o
   1  -8   3      229.60      231.30      3.89 o
   2  -8   3      141.40      146.24      3.00 o
   3  -8   3       36.49       42.41      1.17 o
   4  -8   3       16.39       14.92      0.73 o
   5  -8   3       46.93       47.70      1.23 o
   6  -8   3       23.39       23.96      0.87 o
   7  -8   3      100.25      100.74      2.08 o
   8  -8   3       46.91       47.16      1.41 o
   9  -8   3        7.89        7.83      1.08 o
  -5  -7   3       17.31       20.77      1.29 o
  -4  -7   3       39.69       38.29      1.29 o
  -3  -7   3        0.37        0.00      0.69 o
  -2  -7   3       82.33       72.96      1.88 o
  -1  -7   3       82.42       77.41      1.66 o
   0  -7   3      273.23      267.26      4.33 o
   1  -7   3      290.82      287.79      5.25 o
   2  -7   3      838.84      889.96     16.99 o
   3  -7   3      186.81      211.50      4.10 o
   4  -7   3       48.67       50.28      1.23 o
   5  -7   3      124.61      119.08      2.24 o
   6  -7   3       72.02       68.99      1.56 o
   7  -7   3       70.82       73.75      2.10 o
   8  -7   3       11.43       13.13      2.53 o
   9  -7   3        9.95       14.71      1.80 o
  -6  -6   3       19.92       20.47      1.05 o
  -5  -6   3       17.99       16.02      1.30 o
  -4  -6   3        7.30        4.45      1.06 o
  -3  -6   3      249.99      251.77      5.08 o
  -2  -6   3      153.76      145.99      3.26 o
  -1  -6   3      170.64      170.77      3.00 o
   0  -6   3        4.53        7.44      0.65 o
   1  -6   3      446.97      465.06      7.92 o
   2  -6   3      442.92      478.25     11.78 o
   3  -6   3      180.95      191.42      3.16 o
   4  -6   3      770.80      797.53     11.51 o
   5  -6   3      178.78      186.50      3.16 o
   6  -6   3      235.53      251.49      4.10 o
   7  -6   3      152.88      159.31      2.88 o
   8  -6   3        8.52       11.51      0.93 o
   9  -6   3        0.67        1.58      0.85 o
  -6  -5   3       67.52       63.36      1.84 o
  -5  -5   3        0.77        0.00      1.04 o
  -4  -5   3       38.16       31.40      1.21 o
  -3  -5   3      235.59      245.38      5.67 o
  -2  -5   3      586.81      601.20      8.96 o
  -1  -5   3       43.20       73.38      1.75 o
   0  -5   3      180.47      172.58      3.29 o
   1  -5   3       48.10       39.22      1.12 o
   2  -5   3      183.80      198.86      3.19 o
   3  -5   3     1101.51     1157.55     16.35 o
   4  -5   3       85.37       83.59      2.61 o
   5  -5   3      168.54      175.66      2.96 o
   6  -5   3      115.15      128.78      2.37 o
   7  -5   3      169.00      183.49      3.30 o
   8  -5   3       73.59       75.04      2.54 o
   9  -5   3        1.07        0.00      0.71 o
  -7  -4   3        7.21       10.59      1.72 o
  -6  -4   3       43.63       52.15      1.99 o
  -5  -4   3      183.05      182.09      3.40 o
  -4  -4   3      136.00      136.79      2.61 o
  -3  -4   3      630.01      657.36      8.64 o
  -2  -4   3       22.48       10.47      0.78 o
  -1  -4   3       50.44       39.74      1.10 o
   0  -4   3       57.66       48.39      1.49 o
   1  -4   3      242.87      215.04      3.83 o
   2  -4   3     3721.75     4128.91     56.95 o
   3  -4   3      560.07      616.72      7.93 o
   4  -4   3       34.02       24.95      0.74 o
   5  -4   3       87.44       91.66      1.75 o
   6  -4   3        0.87        0.92      0.58 o
   7  -4   3       29.39       33.18      1.17 o
   8  -4   3      165.90      161.95      3.26 o
   9  -4   3        3.32        3.81      2.32 o
  -8  -3   3       17.57       17.84      1.16 o
  -7  -3   3        6.81        7.41      1.35 o
  -6  -3   3       35.75       40.60      1.24 o
  -5  -3   3       35.36       38.78      1.08 o
  -4  -3   3      238.43      241.44      3.96 o
  -3  -3   3      851.10      870.52     11.15 o
  -2  -3   3      585.97      563.70      8.21 o
  -1  -3   3       61.61       56.84      1.29 o
   0  -3   3      252.04      249.17      6.97 o
   1  -3   3     1595.88     1632.48     30.12 o
   2  -3   3     3808.73     4049.93     73.14 o
   3  -3   3      244.43      236.84      3.67 o
   4  -3   3       39.08       31.48      0.98 o
   5  -3   3      301.37      314.21      4.91 o
   6  -3   3        1.22        3.22      0.76 o
   7  -3   3       55.23       61.93      1.63 o
   8  -3   3       65.72       69.09      1.90 o
  -8  -2   3       39.08       35.54      1.41 o
  -7  -2   3      131.18      117.61      4.34 o
  -6  -2   3       22.30       19.82      1.55 o
  -5  -2   3      119.13      112.08      2.28 o
  -4  -2   3        3.35        0.28      0.43 o
  -3  -2   3      683.57      713.41      8.40 o
  -2  -2   3     1601.78     1562.63     21.80 o
  -1  -2   3      916.87      887.71     17.39 o
   0  -2   3      798.32      877.85     17.18 o
   1  -2   3     2690.78     2829.48     44.61 o
   2  -2   3     1161.81     1151.81     19.57 o
   3  -2   3       61.28       58.86      1.20 o
   4  -2   3       63.47       61.01      1.32 o
   5  -2   3       68.32       57.87      1.70 o
   6  -2   3      243.93      255.01      3.90 o
   7  -2   3       68.31       69.15      1.80 o
   8  -2   3       47.70       51.04      1.65 o
  -8  -1   3       74.37       79.18      1.88 o
  -7  -1   3      157.57      157.24      3.83 o
  -6  -1   3        8.94        9.96      1.02 o
  -5  -1   3       21.33       17.44      1.04 o
  -4  -1   3       31.75       28.05      0.79 o
  -3  -1   3      501.18      627.62      8.15 o
  -2  -1   3     1579.50     1704.54     27.51 o
  -1  -1   3        5.71        2.85      1.37 o
   0  -1   3      733.26      787.85      9.80 o
   1  -1   3     1044.69     1098.81     17.67 o
   2  -1   3      400.88      412.38      7.01 o
   3  -1   3      893.93      926.49     13.13 o
   4  -1   3       62.55       61.47      1.37 o
   5  -1   3       80.03       84.55      1.67 o
   6  -1   3      135.37      141.95      2.81 o
   7  -1   3       52.89       49.76      1.48 o
   8  -1   3        1.98        0.00      0.72 o
  -9   0   3       26.79       27.21      1.14 o
  -8   0   3       76.70       81.90      2.09 o
  -7   0   3        0.92        0.00      0.78 o
  -6   0   3       70.50       73.41      1.73 o
  -5   0   3      294.39      274.30      5.03 o
  -4   0   3      180.14      162.28      2.43 o
  -3   0   3     2288.98     2455.04     45.69 o
  -2   0   3     3721.37     3659.24     56.01 o
  -1   0   3      381.09      398.73      4.63 o
   0   0   3      147.90      149.86      1.90 o
   1   0   3      176.06      178.17      3.07 o
   2   0   3      362.33      331.48      4.45 o
   3   0   3      530.46      524.60      6.38 o
   4   0   3      252.23      277.91      4.14 o
   5   0   3      207.65      206.83      3.80 o
   6   0   3       18.88       21.38      0.99 o
   7   0   3        0.29        0.00      0.68 o
  -9   1   3       44.72       43.48      1.35 o
  -8   1   3       42.88       45.38      1.31 o
  -7   1   3        4.68        3.02      1.37 o
  -6   1   3       93.50       94.19      1.73 o
  -5   1   3      163.40      149.61      2.60 o
  -4   1   3       32.42       31.94      0.93 o
  -3   1   3     2074.82     2019.55     28.21 o
  -2   1   3     2643.69     2577.51     33.71 o
  -1   1   3      861.70      888.54      9.40 o
   0   1   3      327.95      301.83      3.97 o
   1   1   3     1674.70     1803.39     19.09 o
   2   1   3      133.30      114.88      1.72 o
   3   1   3       43.83       36.52      0.88 o
   4   1   3      301.71      310.25      4.15 o
   5   1   3       29.75       26.61      0.98 o
   6   1   3       54.20       52.90      1.57 o
   7   1   3        6.12        8.19      0.70 o
  -9   2   3       18.69       21.01      1.49 o
  -8   2   3       44.76       42.69      1.23 o
  -7   2   3      192.32      199.77      3.12 o
  -6   2   3       84.81       87.92      2.25 o
  -5   2   3      105.27      100.89      2.28 o
  -4   2   3      139.22      164.31      2.70 o
  -3   2   3      205.13      256.43      2.91 o
  -2   2   3      605.45      572.67      6.19 o
  -1   2   3     1042.71     1081.59     12.39 o
   0   2   3     3989.63     4237.14     51.13 o
   1   2   3      553.69      544.65      6.55 o
   2   2   3      121.80      109.57      1.72 o
   3   2   3      183.45      173.73      2.58 o
   4   2   3       52.63       49.52      1.28 o
   5   2   3      183.99      181.97      3.99 o
   6   2   3       33.22       33.36      1.79 o
  -9   3   3       13.48       15.91      0.85 o
  -8   3   3       95.66      100.09      1.92 o
  -7   3   3      128.43      130.36      2.47 o
  -6   3   3       34.34       37.16      0.99 o
  -5   3   3      254.35      282.97      3.95 o
  -4   3   3      136.66      130.48      1.98 o
  -3   3   3       45.34       38.09      0.69 o
  -1   3   3     2243.48     2473.51     28.03 o
   0   3   3      705.47      757.31      8.92 o
   1   3   3      535.45      578.97      7.02 o
   2   3   3      259.36      247.89      3.70 o
   3   3   3      179.53      187.19      3.05 o
   4   3   3      212.59      222.47      3.64 o
   5   3   3       37.20       36.84      1.24 o
   6   3   3        6.73        7.67      0.81 o
 -10   4   3       32.93       32.23      1.35 o
  -9   4   3       48.12       55.12      1.35 o
  -8   4   3       26.37       26.97      0.93 o
  -7   4   3      110.77      111.61      2.65 o
  -6   4   3      109.81      114.18      2.25 o
  -5   4   3       11.80        9.66      0.54 o
  -4   4   3      267.42      275.39      5.15 o
  -3   4   3      395.37      380.13      4.58 o
  -2   4   3     1061.13     1078.91     13.70 o
  -1   4   3       50.35       37.92      0.77 o
   0   4   3      487.73      516.00      6.33 o
   1   4   3      728.86      758.09     11.16 o
   2   4   3      110.30      112.84      2.35 o
   3   4   3       93.30       89.73      1.92 o
   4   4   3       67.36       64.53      1.62 o
   5   4   3       34.94       33.73      1.28 o
 -10   5   3       25.05       22.06      1.12 o
  -9   5   3       10.77       16.93      1.14 o
  -8   5   3        1.26        2.27      0.90 o
  -7   5   3       74.19       78.34      1.80 o
  -6   5   3      285.53      296.56      5.90 o
  -5   5   3      305.58      310.42      7.83 o
  -4   5   3       69.55       58.77      1.77 o
  -3   5   3      146.38      145.02      2.22 o
  -2   5   3      174.74      164.09      2.93 o
  -1   5   3      143.53      144.26      2.15 o
   0   5   3      311.24      296.50      3.96 o
   1   5   3      107.40       97.76      2.20 o
   2   5   3      138.18      136.64      3.63 o
   3   5   3       25.77       26.96      1.25 o
   4   5   3       60.87       55.75      1.61 o
  -9   6   3        5.01        6.25      1.34 o
  -8   6   3        0.83        0.54      0.55 o
  -7   6   3        0.71        0.00      0.75 o
  -6   6   3      340.49      339.38      8.46 o
  -5   6   3     1299.92     1322.56     22.18 o
  -4   6   3       91.70       84.44      1.82 o
  -3   6   3       19.97       20.14      0.54 o
  -2   6   3       16.60       16.75      0.67 o
  -1   6   3       25.56       23.30      0.74 o
   0   6   3       70.94       70.18      1.86 o
   1   6   3      202.47      197.56      3.75 o
   2   6   3       61.26       57.19      1.61 o
   3   6   3       59.70       63.75      1.76 o
  -9   7   3       28.28       28.61      1.92 o
  -8   7   3        1.96        1.72      1.01 o
  -7   7   3        7.78        5.70      1.97 o
  -6   7   3      232.46      229.06      6.61 o
  -5   7   3      322.61      300.66      6.06 o
  -4   7   3      325.28      327.50      5.35 o
  -3   7   3       49.26       51.39      0.99 o
  -2   7   3        2.14        1.70      0.67 o
  -1   7   3       49.18       45.29      1.10 o
   0   7   3       71.67       72.68      1.52 o
   1   7   3       15.95       14.57      1.01 o
   2   7   3       20.21       16.92      1.07 o
  -9   8   3       10.10       13.79      1.31 o
  -8   8   3        1.42        0.00      1.16 o
  -7   8   3       99.97       99.66      2.90 o
  -6   8   3        1.32        3.72      1.85 o
  -5   8   3       43.73       42.50      2.11 o
  -4   8   3      222.53      216.21      6.79 o
  -3   8   3       62.33       67.36      1.60 o
  -2   8   3       60.95       61.41      1.51 o
  -1   8   3      112.39      102.17      2.01 o
   0   8   3       30.09       27.04      1.04 o
   1   8   3       13.87       15.52      1.06 o
  -8   9   3        5.81        6.97      1.19 o
  -7   9   3        3.53        5.76      1.96 o
  -6   9   3       26.85       26.83      1.49 o
  -5   9   3       49.95       50.28      2.03 o
  -4   9   3       45.80       45.87      2.73 o
  -3   9   3       50.47       51.24      1.40 o
  -2   9   3       71.33       65.45      1.41 o
  -1   9   3       29.73       28.67      1.81 o
   0   9   3       16.91       16.77      0.92 o
  -7  10   3        0.18        0.80      1.47 o
  -6  10   3       21.31       20.52      1.52 o
  -5  10   3       37.19       30.99      2.18 o
  -4  10   3       30.76       30.39      2.08 o
  -3  10   3       44.47       38.24      1.76 o
  -2  10   3       20.36       18.60      1.11 o
   2 -12   4       23.63       19.21      1.29 o
   3 -12   4       17.63       18.72      1.23 o
   4 -12   4       37.86       36.99      2.39 o
   5 -12   4        8.25        8.16      1.07 o
   6 -12   4        6.90        7.00      0.93 o
   0 -11   4       50.61       50.19      2.26 o
   1 -11   4        5.82        8.11      1.08 o
   2 -11   4        0.66        0.38      1.03 o
   3 -11   4        8.43        8.61      0.76 o
   4 -11   4       32.30       31.87      1.55 o
   5 -11   4       47.45       46.44      1.54 o
   6 -11   4       21.59       22.20      1.42 o
   7 -11   4        0.18        1.17      1.40 o
  -2 -10   4       23.13       26.43      1.36 o
  -1 -10   4        0.89        1.84      1.02 o
   0 -10   4       35.54       44.79      2.26 o
   1 -10   4       31.75       35.93      1.28 o
   2 -10   4       13.92       15.31      1.22 o
   3 -10   4       74.99       82.26      2.47 o
   4 -10   4       69.41       76.28      2.03 o
   5 -10   4       52.59       57.74      3.13 o
   6 -10   4       38.02       38.31      1.67 o
   7 -10   4        0.49        0.00      0.51 o
   8 -10   4        4.63        5.71      0.62 o
  -3  -9   4       47.97       48.16      1.74 o
  -2  -9   4        1.82        1.28      0.84 o
  -1  -9   4       20.84       23.50      1.20 o
   0  -9   4       41.65       41.68      1.37 o
   1  -9   4       18.14       20.32      1.05 o
   2  -9   4        1.03        1.04      0.65 o
   3  -9   4       55.77       54.96      1.62 o
   4  -9   4      110.17      122.57      2.97 o
   5  -9   4       45.63       49.61      1.33 o
   6  -9   4       23.34       24.26      0.94 o
   7  -9   4       66.90       63.07      1.59 o
   8  -9   4       37.93       35.51      1.18 o
  -4  -8   4       29.61       26.86      1.37 o
  -3  -8   4       21.58       20.87      1.13 o
  -2  -8   4       80.96       84.20      2.15 o
  -1  -8   4       97.02      107.06      2.13 o
   0  -8   4       90.95       96.13      2.13 o
   1  -8   4       74.50       69.90      1.90 o
   2  -8   4        7.96        5.24      0.72 o
   3  -8   4        5.52        4.14      0.61 o
   4  -8   4       65.94       72.43      1.63 o
   5  -8   4        2.08        3.04      0.59 o
   6  -8   4      118.67      116.11      2.30 o
   7  -8   4      145.92      138.61      2.68 o
   8  -8   4       37.77       39.09      1.24 o
  -5  -7   4        0.44        0.24      0.91 o
  -4  -7   4        4.57        7.98      1.13 o
  -3  -7   4       52.85       59.12      2.03 o
  -2  -7   4      368.66      364.99      5.61 o
  -1  -7   4      312.72      337.88      5.42 o
   0  -7   4       80.95       76.04      1.73 o
   1  -7   4       54.26       49.98      1.53 o
   2  -7   4       32.21       35.61      1.22 o
   3  -7   4        5.50        6.31      0.62 o
   4  -7   4        0.70        0.23      1.21 o
   5  -7   4      159.17      168.11      2.98 o
   6  -7   4       43.82       43.40      1.23 o
   7  -7   4      196.06      188.80      3.37 o
   8  -7   4       72.78       69.42      2.10 o
   9  -7   4        1.29        3.03      0.70 o
  -6  -6   4       10.02        9.03      1.37 o
  -5  -6   4        1.61        1.92      0.93 o
  -4  -6   4        3.96        4.46      1.59 o
  -3  -6   4       76.57       80.50      2.23 o
  -2  -6   4      397.64      408.97      6.42 o
  -1  -6   4      677.11      701.64     11.71 o
   0  -6   4        1.07        0.45      0.52 o
   1  -6   4       99.75       85.63      1.96 o
   2  -6   4       61.67       53.17      1.88 o
   3  -6   4        3.05        0.14      0.66 o
   4  -6   4     1008.74     1036.65     14.81 o
   5  -6   4       44.07       39.98      1.15 o
   6  -6   4       96.57      102.58      2.05 o
   7  -6   4      328.50      327.15      6.08 o
   8  -6   4       39.79       36.95      1.28 o
   9  -6   4       25.09       24.47      1.29 o
  -6  -5   4       31.77       30.48      1.14 o
  -5  -5   4        8.19        6.18      1.57 o
  -4  -5   4       66.76       67.64      2.03 o
  -3  -5   4       60.05       63.93      1.57 o
  -2  -5   4      131.90      140.29      3.11 o
  -1  -5   4       46.82       43.54      1.92 o
   0  -5   4      440.96      434.37      9.01 o
   1  -5   4       58.55       51.07      1.92 o
   2  -5   4      100.93      132.47      2.78 o
   3  -5   4     1850.14     1890.61     26.43 o
   4  -5   4        0.99        0.75      0.67 o
   5  -5   4        1.63        1.43      0.76 o
   6  -5   4       60.25       54.47      1.56 o
   7  -5   4       95.55      102.13      2.19 o
   8  -5   4      176.98      177.14      3.38 o
  -7  -4   4       87.29       83.13      2.22 o
  -6  -4   4      119.53      119.61      2.50 o
  -5  -4   4        6.72        5.00      1.56 o
  -4  -4   4       35.75       38.90      1.23 o
  -3  -4   4      216.89      219.22      3.71 o
  -2  -4   4       25.85       30.12      1.02 o
  -1  -4   4      132.88      130.96      4.99 o
   0  -4   4      335.99      338.13      7.09 o
   1  -4   4      304.65      314.13      5.46 o
   2  -4   4     2176.73     2426.31     38.76 o
   3  -4   4        7.00       12.78      0.75 o
   4  -4   4       80.42       69.97      1.43 o
   5  -4   4        1.49        0.86      0.89 o
   6  -4   4       37.67       45.30      1.28 o
   7  -4   4      162.69      151.53      2.92 o
   8  -4   4       98.19       97.05      2.22 o
  -8  -3   4       11.00       11.16      1.25 o
  -7  -3   4      182.90      164.56      3.31 o
  -6  -3   4      338.68      338.36      7.82 o
  -5  -3   4        5.32        6.83      0.60 o
  -4  -3   4       20.24       13.10      0.64 o
  -3  -3   4      233.99      208.28      3.42 o
  -2  -3   4      160.74      166.10      3.37 o
   0  -3   4      109.44       90.07      4.00 o
   1  -3   4     2345.90     2470.73     38.79 o
   2  -3   4      963.84     1034.79     19.21 o
   3  -3   4      300.94      304.14      4.56 o
   4  -3   4      219.58      209.27      3.42 o
   5  -3   4        1.44        0.48      0.79 o
   6  -3   4        0.88        0.00      0.69 o
   7  -3   4       85.09       82.32      1.90 o
   8  -3   4       66.85       63.82      2.43 o
  -8  -2   4        2.71        2.90      0.88 o
  -7  -2   4      143.88      134.73      2.80 o
  -6  -2   4      359.20      333.94      6.48 o
  -5  -2   4        0.77        0.40      0.70 o
  -4  -2   4      163.12      146.22      2.34 o
  -3  -2   4      101.49       88.44      2.09 o
  -2  -2   4       87.05       68.36      1.69 o
  -1  -2   4      799.62      809.89     16.01 o
   0  -2   4      251.78      322.03      5.50 o
   1  -2   4       39.06       29.72      0.84 o
   2  -2   4      973.85      963.90     15.72 o
   3  -2   4      752.05      792.66     13.15 o
   4  -2   4      470.20      455.75      8.03 o
   5  -2   4      138.51      129.02      2.42 o
   6  -2   4       22.96       21.97      0.83 o
   7  -2   4       74.77       75.12      1.86 o
   8  -2   4       11.06       13.19      0.87 o
  -9  -1   4        0.22        0.20      1.28 o
  -8  -1   4       10.88       14.72      0.93 o
  -7  -1   4       99.81       93.60      2.39 o
  -6  -1   4        0.56        0.23      0.61 o
  -5  -1   4      490.47      482.02      6.56 o
  -4  -1   4      349.94      386.34      6.03 o
  -3  -1   4      248.83      221.37      4.12 o
  -2  -1   4      551.09      600.89     10.05 o
  -1  -1   4       92.84      135.21      2.17 o
   0  -1   4       90.70      128.93      1.90 o
   1  -1   4       37.40       55.25      1.21 o
   2  -1   4      533.39      536.89      9.10 o
   3  -1   4      594.51      648.13     14.17 o
   4  -1   4      608.78      625.70     10.78 o
   5  -1   4      181.85      176.38      2.86 o
   6  -1   4       25.33       25.09      1.20 o
   7  -1   4       29.38       26.67      1.59 o
  -9   0   4        1.91        2.76      0.65 o
  -8   0   4       38.07       43.13      1.27 o
  -7   0   4        1.22        0.00      0.56 o
  -6   0   4      332.01      340.91      5.46 o
  -5   0   4      109.61      107.86      1.71 o
  -4   0   4      376.63      362.86      5.05 o
  -3   0   4     2342.47     2471.91     31.15 o
  -2   0   4       56.01       67.44      0.93 o
  -1   0   4       14.94       16.81      0.48 o
   0   0   4        1.24        3.68      0.52 o
   1   0   4      304.31      292.79      4.10 o
   2   0   4      142.93      114.80      2.20 o
   3   0   4      477.14      515.84      7.79 o
   4   0   4      264.44      259.28      3.54 o
   5   0   4       59.07       56.19      1.13 o
   6   0   4       11.88       13.65      0.69 o
   7   0   4       10.05        9.44      0.88 o
  -9   1   4       14.95       13.20      0.80 o
  -8   1   4        0.28        0.00      0.78 o
  -7   1   4      111.05      106.81      1.99 o
  -6   1   4      160.65      167.12      2.99 o
  -5   1   4       88.35       74.95      1.64 o
  -4   1   4      387.65      406.03      5.53 o
  -3   1   4      348.01      266.76      3.61 o
  -2   1   4       25.45       19.11      0.54 o
  -1   1   4        4.35        2.11      0.32 o
   0   1   4     1856.38     1921.81     21.82 o
   1   1   4      334.40      326.52      3.76 o
   2   1   4      220.37      181.95      2.52 o
   3   1   4      207.16      207.52      2.92 o
   4   1   4       97.34       92.95      1.68 o
   5   1   4       29.27       26.39      0.99 o
   6   1   4       20.88       21.86      0.88 o
  -9   2   4       36.48       34.79      1.14 o
  -8   2   4       80.03       77.32      1.68 o
  -7   2   4       18.43       13.80      0.67 o
  -6   2   4       57.14       56.39      1.69 o
  -5   2   4       65.88       73.94      2.05 o
  -4   2   4       18.59       21.63      0.70 o
  -3   2   4      257.36      224.08      2.62 o
  -2   2   4       72.45      113.26      1.48 o
  -1   2   4      181.29      160.69      2.19 o
   0   2   4     1142.86     1242.96     13.31 o
   1   2   4      461.11      454.14      5.17 o
   2   2   4      153.13      151.10      2.25 o
   3   2   4      104.36      108.22      1.86 o
   4   2   4       20.45       16.99      0.86 o
   5   2   4      274.82      259.01      4.15 o
   6   2   4       31.11       31.72      1.21 o
  -9   3   4       82.85       75.41      1.67 o
  -8   3   4       70.97       70.74      1.50 o
  -7   3   4       44.44       44.21      1.23 o
  -6   3   4       12.99       11.90      0.79 o
  -5   3   4        0.65        0.92      0.27 o
  -4   3   4      209.44      208.61      2.50 o
  -3   3   4      430.78      446.68      4.96 o
  -2   3   4       62.47       46.14      0.83 o
  -1   3   4       55.27       34.93      0.83 o
   0   3   4       78.49       79.20      1.39 o
   1   3   4      132.66      134.60      2.06 o
   2   3   4      133.28      141.04      2.22 o
   3   3   4       21.69       22.98      0.92 o
   4   3   4      224.40      226.12      3.70 o
   5   3   4      195.83      185.83      3.31 o
  -9   4   4       32.19       26.27      0.91 o
  -8   4   4       19.23       17.13      1.08 o
  -7   4   4       34.75       33.51      1.23 o
  -6   4   4       18.15       16.71      0.76 o
  -5   4   4       81.42       78.60      1.28 o
  -4   4   4      288.61      289.24      3.66 o
  -3   4   4      428.99      438.05      4.91 o
  -2   4   4      232.84      242.99      2.95 o
  -1   4   4       58.38       61.66      1.20 o
   0   4   4       71.93       68.42      1.35 o
   1   4   4      130.74      134.32      2.67 o
   2   4   4       11.61        6.00      1.11 o
   3   4   4       53.02       56.08      1.48 o
   4   4   4       46.33       47.75      1.43 o
  -9   5   4       20.83       25.49      2.00 o
  -8   5   4        8.29        6.08      0.82 o
  -7   5   4        0.41        0.36      0.48 o
  -6   5   4       16.24       14.73      0.92 o
  -5   5   4      303.34      297.66      5.00 o
  -4   5   4      279.66      266.46      3.85 o
  -3   5   4       38.78       34.38      0.88 o
  -2   5   4       54.47       49.75      1.34 o
  -1   5   4      114.29      111.82      2.06 o
   0   5   4      329.51      335.56      5.47 o
   1   5   4      114.13      111.44      2.51 o
   2   5   4       35.23       36.30      1.98 o
   3   5   4       26.74       29.76      1.31 o
   4   5   4        0.53        0.00      1.00 o
  -9   6   4       51.45       48.76      1.59 o
  -8   6   4       53.70       57.16      3.11 o
  -7   6   4        4.54        2.08      0.85 o
  -6   6   4        2.31        1.24      1.74 o
  -5   6   4      194.56      200.32      7.94 o
  -4   6   4       11.72       10.55      0.87 o
  -3   6   4       42.21       39.37      0.98 o
  -2   6   4       16.89       15.42      0.86 o
  -1   6   4       20.69       20.92      1.00 o
   0   6   4      419.00      431.11      9.19 o
   1   6   4      171.41      160.36      3.25 o
   2   6   4       30.80       32.09      1.33 o
   3   6   4        0.20        0.00      0.90 o
  -9   7   4       53.83       51.04      2.58 o
  -8   7   4       52.62       48.07      1.65 o
  -7   7   4       21.97       24.83      1.50 o
  -6   7   4       41.90       47.01      2.02 o
  -5   7   4       13.01        9.82      1.17 o
  -4   7   4       29.85       27.98      1.10 o
  -3   7   4       57.20       57.23      1.13 o
  -2   7   4        0.50        0.00      0.55 o
  -1   7   4      105.72      107.15      2.47 o
   0   7   4      101.29      105.81      2.24 o
   1   7   4      107.42      111.91      2.38 o
   2   7   4        0.23        0.00      0.85 o
  -8   8   4       11.77       11.25      1.23 o
  -7   8   4       69.00       65.25      2.08 o
  -6   8   4        0.51        0.00      0.92 o
  -5   8   4       31.88       36.79      2.53 o
  -4   8   4       57.64       56.43      1.63 o
  -3   8   4        4.41        6.17      0.46 o
  -2   8   4       65.18       61.98      1.51 o
  -1   8   4       11.96       14.07      0.96 o
   0   8   4       54.45       60.78      1.86 o
  -7   9   4        0.31        0.00      0.67 o
  -6   9   4       21.23       19.40      1.32 o
  -5   9   4       50.93       52.09      2.39 o
  -4   9   4       35.33       38.28      1.47 o
  -3   9   4       73.25       65.37      2.18 o
  -2   9   4       10.04       11.38      0.79 o
  -1   9   4       27.72       31.10      1.48 o
   1 -12   5       25.65       24.54      1.47 o
   2 -12   5        0.77        0.00      0.91 o
   3 -12   5       15.43       18.68      1.01 o
   4 -12   5       31.41       32.85      1.41 o
   5 -12   5        8.22        7.30      0.86 o
  -1 -11   5       10.03        9.67      1.02 o
   0 -11   5       20.46       20.03      1.63 o
   1 -11   5       32.24       34.40      1.35 o
   2 -11   5       45.50       44.10      1.44 o
   3 -11   5       27.85       30.07      1.71 o
   4 -11   5        2.67        3.53      0.76 o
   5 -11   5       45.90       46.96      1.59 o
   6 -11   5        5.07        5.83      0.72 o
   7 -11   5        0.63        2.46      1.26 o
  -2 -10   5       11.85       12.16      1.34 o
  -1 -10   5        0.21        0.00      1.01 o
   0 -10   5       62.05       63.60      2.04 o
   1 -10   5       42.00       44.76      2.12 o
   2 -10   5      194.58      200.89      4.21 o
   3 -10   5      112.66      122.78      4.27 o
   4 -10   5       40.96       45.24      1.57 o
   5 -10   5       20.76       23.22      1.12 o
   6 -10   5        0.57        1.15      0.99 o
   7 -10   5        0.15        0.00      0.57 o
  -3  -9   5       48.42       42.79      1.67 o
  -2  -9   5        0.69        0.00      0.80 o
  -1  -9   5       79.25       78.47      1.80 o
   0  -9   5       51.57       51.31      1.66 o
   1  -9   5       27.93       27.78      1.25 o
   2  -9   5       14.96       13.65      1.00 o
   3  -9   5      365.40      369.81      8.20 o
   4  -9   5       48.21       46.52      1.55 o
   5  -9   5        3.40        3.76      0.67 o
   6  -9   5      105.40       92.01      2.05 o
   7  -9   5        1.78        3.17      0.86 o
   8  -9   5        7.29        7.73      0.97 o
  -4  -8   5       15.57       15.87      1.30 o
  -3  -8   5        2.34        1.98      0.88 o
  -2  -8   5      150.63      141.81      3.17 o
  -1  -8   5      190.67      192.42      3.51 o
   0  -8   5      335.26      354.44      5.69 o
   1  -8   5       32.63       29.54      1.66 o
   2  -8   5       25.17       26.38      1.15 o
   3  -8   5      100.77       95.89      2.31 o
   4  -8   5        0.51        0.00      1.25 o
   5  -8   5       68.01       62.82      1.60 o
   6  -8   5       17.16       19.80      0.96 o
   7  -8   5       61.45       56.20      1.51 o
   8  -8   5       23.98       21.97      1.00 o
  -5  -7   5       18.01       11.10      1.50 o
  -4  -7   5        0.40        0.00      0.79 o
  -3  -7   5       40.04       41.73      1.45 o
  -2  -7   5      163.24      166.62      3.20 o
  -1  -7   5      529.20      553.12      8.94 o
   0  -7   5      142.91      142.71      3.13 o
   1  -7   5      187.64      199.91      3.93 o
   2  -7   5       11.25       12.86      1.08 o
   3  -7   5       75.18       70.90      2.23 o
   4  -7   5      398.41      416.44      7.42 o
   5  -7   5       24.47       17.50      1.05 o
   6  -7   5       15.06       11.75      0.76 o
   7  -7   5       39.50       41.49      1.49 o
   8  -7   5       37.40       33.45      1.26 o
  -6  -6   5        9.52        9.31      1.08 o
  -5  -6   5       27.92       29.81      1.43 o
  -4  -6   5       58.69       57.45      2.41 o
  -3  -6   5       26.76       25.75      1.08 o
  -2  -6   5      210.60      212.47      3.78 o
  -1  -6   5      163.16      162.28      3.31 o
   0  -6   5      308.07      309.92      7.28 o
   1  -6   5      157.31      158.63      3.85 o
   2  -6   5       47.33       41.00      1.14 o
   3  -6   5      915.79      951.05     15.75 o
   4  -6   5      507.65      515.34      7.72 o
   5  -6   5        4.09        4.39      0.59 o
   6  -6   5        6.21        7.35      0.67 o
   7  -6   5        0.32        1.82      0.98 o
   8  -6   5       12.70       11.82      0.86 o
  -7  -5   5       48.27       44.12      2.17 o
  -6  -5   5       23.11       18.31      1.16 o
  -5  -5   5       86.73       86.20      2.37 o
  -4  -5   5       47.70       49.80      1.46 o
  -3  -5   5        0.45        0.00      0.88 o
  -2  -5   5      232.11      234.63      6.34 o
  -1  -5   5      230.10      239.10      5.49 o
   0  -5   5      249.59      255.98      5.71 o
   1  -5   5      132.40      113.99      2.44 o
   2  -5   5       86.51       76.91      1.83 o
   3  -5   5      572.00      594.19     10.04 o
   4  -5   5       76.97       81.71      1.50 o
   5  -5   5       42.79       43.51      1.10 o
   6  -5   5      122.24      110.85      2.23 o
   7  -5   5        0.26        0.27      1.56 o
   8  -5   5       32.46       32.97      1.19 o
  -7  -4   5       64.70       67.45      3.20 o
  -6  -4   5      185.07      187.26      5.59 o
  -5  -4   5      146.32      133.07      4.80 o
  -4  -4   5        2.96        3.03      0.53 o
  -3  -4   5       59.34       50.83      1.29 o
  -2  -4   5      130.37      123.01      2.27 o
  -1  -4   5      547.53      560.58     11.51 o
   0  -4   5      787.38      823.80     16.47 o
   1  -4   5       68.79       57.46      1.34 o
   2  -4   5      137.78      132.99      3.52 o
   3  -4   5      209.92      215.33      3.49 o
   4  -4   5       22.46       17.27      1.20 o
   5  -4   5        1.35        1.09      1.20 o
   6  -4   5       81.68       74.05      2.41 o
   7  -4   5       73.13       70.43      1.75 o
   8  -4   5       40.32       41.94      1.85 o
  -8  -3   5        0.72        0.61      0.95 o
  -7  -3   5       65.85       78.96      3.82 o
  -6  -3   5      218.51      216.88      6.13 o
  -5  -3   5       16.20       13.29      1.09 o
  -4  -3   5      241.39      231.46      4.37 o
  -3  -3   5      160.55      146.05      3.30 o
  -2  -3   5      471.55      455.69      9.89 o
  -1  -3   5     1199.32     1225.65     24.08 o
   0  -3   5      714.88      728.76     12.01 o
   1  -3   5        9.05        1.05      1.02 o
   2  -3   5       44.47       36.15      0.84 o
   3  -3   5      279.96      304.29      5.58 o
   4  -3   5      156.85      171.39      3.61 o
   5  -3   5       17.40       13.80      1.11 o
   6  -3   5       17.71       14.57      1.65 o
   7  -3   5       88.80       83.25      2.56 o
   8  -3   5        9.87       10.53      1.34 o
  -8  -2   5        1.39        1.09      0.62 o
  -7  -2   5       51.96       60.22      2.63 o
  -6  -2   5        8.40        9.47      0.68 o
  -5  -2   5       75.53       76.06      2.17 o
  -4  -2   5      372.80      377.68      6.87 o
  -3  -2   5      404.59      371.31      6.64 o
  -2  -2   5      867.69      970.70     16.08 o
  -1  -2   5     1288.43     1337.38     18.51 o
   0  -2   5       89.99       81.52      1.57 o
   1  -2   5      111.83       90.26      1.76 o
   2  -2   5        7.87       15.86      0.90 o
   3  -2   5      452.49      458.74      8.07 o
   4  -2   5      337.40      348.15      6.46 o
   5  -2   5        7.83        6.59      2.00 o
   6  -2   5       74.68       76.10      2.08 o
   7  -2   5        5.67        6.22      0.99 o
  -9  -1   5        2.04        1.45      0.56 o
  -8  -1   5       10.30        7.32      0.80 o
  -7  -1   5       38.47       40.15      2.13 o
  -6  -1   5       34.06       30.02      1.25 o
  -5  -1   5      333.50      351.01      5.72 o
  -4  -1   5      338.35      325.37      5.94 o
  -3  -1   5       35.94       31.49      1.11 o
  -2  -1   5      718.62      779.90     11.09 o
  -1  -1   5       19.69        9.47      0.51 o
   0  -1   5       35.15       25.94      0.60 o
   1  -1   5      233.29      228.12      3.68 o
   2  -1   5      746.57      768.26     11.12 o
   3  -1   5       75.36       71.60      2.02 o
   4  -1   5      126.45      130.81      3.10 o
   5  -1   5      129.57      132.89      4.46 o
   6  -1   5        1.28        0.69      0.79 o
   7  -1   5       63.17       65.01      2.36 o
  -9   0   5        0.24        0.00      0.51 o
  -8   0   5       17.99       17.61      0.80 o
  -7   0   5       32.20       28.97      1.30 o
  -6   0   5      177.50      183.00      3.37 o
  -5   0   5      565.41      566.29      7.73 o
  -4   0   5      879.89      848.16     11.15 o
  -3   0   5      250.06      273.24      4.64 o
  -2   0   5       28.24       40.32      0.70 o
  -1   0   5       11.74       10.09      0.41 o
   0   0   5       72.98      105.41      1.57 o
   1   0   5      895.37      967.06     12.29 o
   2   0   5      133.77      131.22      2.51 o
   3   0   5      168.38      175.86      4.23 o
   4   0   5      291.20      308.36      4.69 o
   5   0   5       55.27       47.22      1.78 o
   6   0   5      131.16      132.84      3.54 o
  -9   1   5       13.07       12.74      0.77 o
  -8   1   5       30.84       31.08      1.17 o
  -7   1   5       84.96       89.28      3.78 o
  -6   1   5       15.76       20.02      0.71 o
  -5   1   5      110.01      100.02      1.70 o
  -4   1   5     1791.40     1780.59     23.54 o
  -3   1   5      891.61      874.38     10.15 o
  -2   1   5      126.61      121.10      1.57 o
  -1   1   5       61.26       48.58      0.85 o
   0   1   5      515.15      538.80      6.45 o
   1   1   5       27.78       32.38      0.68 o
   2   1   5       31.07       31.09      1.01 o
   3   1   5      212.07      217.09      3.09 o
   4   1   5       21.56       20.20      0.72 o
   5   1   5      192.42      192.01      4.75 o
   6   1   5       63.45       66.63      2.70 o
  -9   2   5       53.10       47.40      1.36 o
  -8   2   5       59.81       58.10      1.43 o
  -7   2   5       48.60       46.26      1.28 o
  -6   2   5        3.16        3.30      0.45 o
  -5   2   5       15.79       14.42      0.52 o
  -4   2   5      345.08      328.23      4.06 o
  -3   2   5     1421.17     1617.04     20.25 o
  -2   2   5      647.31      663.48      7.23 o
  -1   2   5      575.16      586.93      6.48 o
   0   2   5       76.50       68.40      1.23 o
   1   2   5       59.09       60.53      1.05 o
   2   2   5       72.48       75.94      1.41 o
   3   2   5       69.91       69.17      1.42 o
   4   2   5       70.06       66.18      1.46 o
   5   2   5       76.20       72.32      1.72 o
  -9   3   5       79.31       75.18      2.14 o
  -8   3   5       23.49       24.64      0.97 o
  -7   3   5       12.12       11.20      0.66 o
  -6   3   5       37.24       39.43      0.83 o
  -5   3   5        1.20        0.47      0.31 o
  -4   3   5      130.25      116.73      1.73 o
  -3   3   5      899.75      934.65     11.45 o
  -2   3   5      191.17      198.71      2.49 o
  -1   3   5       68.13       75.47      1.34 o
   0   3   5       86.18       88.39      1.53 o
   1   3   5       86.30       88.10      1.55 o
   2   3   5       50.05       54.29      1.22 o
   3   3   5       28.74       31.46      1.06 o
   4   3   5        5.69        5.44      0.83 o
   5   3   5       28.60       27.33      1.48 o
  -9   4   5       98.98       94.49      2.69 o
  -8   4   5       46.66       49.65      1.74 o
  -7   4   5       11.70       12.63      0.74 o
  -6   4   5        2.78        2.65      0.43 o
  -5   4   5       73.86       70.78      1.22 o
  -4   4   5      824.50      799.22     12.59 o
  -3   4   5       45.77       48.91      1.00 o
  -2   4   5       45.91       43.44      0.90 o
  -1   4   5       79.04       84.93      1.54 o
   0   4   5        3.38        3.43      0.70 o
   1   4   5       76.90       79.20      1.74 o
   2   4   5       94.88      100.15      2.29 o
   3   4   5       17.27       19.07      1.04 o
   4   4   5       14.31       14.82      1.25 o
  -9   5   5       36.36       34.07      1.47 o
  -8   5   5      260.77      248.09      6.43 o
  -7   5   5       69.26       69.84      1.61 o
  -6   5   5        9.42        6.26      0.88 o
  -5   5   5      248.02      246.33      5.85 o
  -4   5   5       44.78       44.61      1.69 o
  -3   5   5       54.41       60.95      1.16 o
  -2   5   5       49.60       50.88      1.18 o
  -1   5   5       29.98       35.23      0.99 o
   0   5   5      203.22      191.13      3.21 o
   1   5   5      129.79      130.70      2.85 o
   2   5   5       21.65       24.04      1.33 o
   3   5   5        5.58        6.00      1.45 o
  -9   6   5       23.48       19.83      0.88 o
  -8   6   5      162.63      152.85      5.76 o
  -7   6   5      106.47      113.03      2.52 o
  -6   6   5      141.56      141.97      4.57 o
  -5   6   5        2.73        0.00      2.06 o
  -4   6   5       18.37       18.90      0.83 o
  -3   6   5       33.42       29.82      0.93 o
  -2   6   5        0.51        0.00      0.83 o
  -1   6   5       49.71       54.39      2.24 o
   0   6   5      208.39      203.19      3.92 o
   1   6   5      112.75      108.41      2.53 o
   2   6   5       28.03       30.02      1.38 o
  -8   7   5       24.25       24.30      1.20 o
  -7   7   5      104.40       93.44      3.65 o
  -6   7   5       24.10       26.86      1.64 o
  -5   7   5       22.14       25.14      0.96 o
  -4   7   5       39.77       40.42      1.34 o
  -3   7   5       32.06       33.72      1.03 o
  -2   7   5        3.42        3.29      0.78 o
  -1   7   5       10.59       11.71      0.93 o
   0   7   5       32.60       35.55      1.52 o
   1   7   5       16.08       16.32      0.95 o
  -8   8   5       19.49       20.46      1.18 o
  -7   8   5        5.18        7.88      1.20 o
  -6   8   5       27.21       27.04      1.13 o
  -5   8   5       24.59       25.96      1.86 o
  -4   8   5       45.16       43.55      2.28 o
  -3   8   5       38.58       42.04      1.03 o
  -2   8   5       16.83       14.78      0.87 o
  -1   8   5       16.30       18.89      1.12 o
  -6   9   5       39.17       44.16      1.93 o
  -5   9   5       32.47       31.49      1.56 o
  -4   9   5       10.49       11.13      0.94 o
  -3   9   5        3.40        1.15      0.59 o
   1 -12   6       17.97       17.40      1.27 o
   2 -12   6       35.16       29.86      1.29 o
   3 -12   6       21.04       16.38      1.08 o
   4 -12   6        7.37       10.68      1.42 o
   5 -12   6        6.06        3.80      0.78 o
  -1 -11   6        0.26        0.28      1.06 o
   0 -11   6        4.39        2.63      0.75 o
   1 -11   6       14.17       12.19      1.07 o
   2 -11   6       37.25       34.70      1.52 o
   3 -11   6       24.36       24.49      1.26 o
   4 -11   6       34.73       32.94      1.38 o
   5 -11   6       18.53       16.41      1.05 o
   6 -11   6        4.37        4.06      0.74 o
  -2 -10   6        2.13        3.86      1.78 o
  -1 -10   6       21.73       23.85      1.31 o
   0 -10   6       37.20       35.98      1.40 o
   1 -10   6       69.78       69.86      1.90 o
   2 -10   6       86.63       87.65      2.43 o
   3 -10   6       28.66       32.22      1.23 o
   4 -10   6       38.66       43.31      1.58 o
   5 -10   6       42.16       39.73      1.73 o
   6 -10   6        1.33        1.75      0.66 o
   7 -10   6       16.61       15.56      1.05 o
  -3  -9   6        0.68        0.00      1.39 o
  -2  -9   6        2.82        3.28      1.04 o
  -1  -9   6       58.46       53.42      2.06 o
   0  -9   6       21.37       20.13      1.09 o
   1  -9   6       18.87       16.13      1.32 o
   2  -9   6      139.71      143.66      5.33 o
   3  -9   6      239.07      252.13      5.02 o
   4  -9   6       81.47       80.18      2.16 o
   5  -9   6       30.06       29.96      1.82 o
   6  -9   6      116.40      103.82      4.28 o
   7  -9   6        4.19        0.59      0.68 o
  -4  -8   6       32.71       36.25      2.28 o
  -3  -8   6        9.14       11.44      1.34 o
  -2  -8   6       25.67       24.72      1.18 o
  -1  -8   6      130.20      127.93      2.64 o
   0  -8   6       17.14       14.01      1.22 o
   1  -8   6      176.48      182.04      3.83 o
   2  -8   6       84.57       84.36      2.23 o
   3  -8   6      275.57      280.03      5.39 o
   4  -8   6      165.14      172.11      3.71 o
   5  -8   6      642.43      604.03     10.55 o
   6  -8   6        1.22        1.42      0.96 o
   7  -8   6        1.33        2.69      0.68 o
   8  -8   6       10.89        9.52      0.93 o
  -5  -7   6       30.61       30.38      1.50 o
  -4  -7   6       81.45       82.52      2.60 o
  -3  -7   6       60.87       62.21      2.34 o
  -2  -7   6       38.69       40.31      1.38 o
  -1  -7   6      257.76      261.50      5.02 o
   0  -7   6       36.86       33.35      1.35 o
   1  -7   6        0.99        1.00      1.38 o
   2  -7   6        6.16        2.78      0.80 o
   3  -7   6       14.72       14.33      1.44 o
   4  -7   6     1090.40     1137.52     18.87 o
   5  -7   6      150.49      148.07      3.25 o
   6  -7   6       23.33       23.40      1.11 o
   7  -7   6       12.29       16.79      0.85 o
   8  -7   6        1.80        0.24      0.69 o
  -6  -6   6       13.30       12.99      1.05 o
  -5  -6   6       58.58       58.92      4.11 o
  -4  -6   6       60.97       61.90      1.71 o
  -3  -6   6       61.27       58.19      2.84 o
  -2  -6   6       54.62       52.78      1.45 o
  -1  -6   6      126.63      119.63      3.34 o
   0  -6   6      336.81      335.83      7.43 o
   1  -6   6      112.54      110.46      2.51 o
   2  -6   6       74.98       78.80      2.40 o
   3  -6   6      282.08      293.22      5.44 o
   4  -6   6      105.40      115.54      2.61 o
   5  -6   6      238.04      244.50      4.10 o
   6  -6   6       81.55       82.22      2.50 o
   7  -6   6        0.45        1.36      0.57 o
   8  -6   6       10.92       12.72      1.14 o
  -7  -5   6        1.77        3.12      1.49 o
  -6  -5   6       33.45       32.39      2.29 o
  -5  -5   6      100.38      102.67      2.37 o
  -4  -5   6        6.67        4.92      1.19 o
  -3  -5   6        2.88        0.92      0.81 o
  -2  -5   6      402.15      415.38      7.25 o
  -1  -5   6      283.80      308.17      6.90 o
   0  -5   6       99.62       89.36      2.62 o
   1  -5   6      202.99      186.96      3.20 o
   2  -5   6      296.90      307.28      5.59 o
   3  -5   6      173.23      180.18      3.56 o
   4  -5   6       46.26       44.14      1.16 o
   5  -5   6      285.69      288.89      5.61 o
   6  -5   6       92.19      105.27      2.80 o
   7  -5   6       14.35       16.38      1.30 o
   8  -5   6       32.62       32.58      1.65 o
  -7  -4   6        0.20        0.20      2.20 o
  -6  -4   6       36.22       37.69      6.30 o
  -5  -4   6      135.58      137.65      3.56 o
  -4  -4   6      141.13      135.84      4.22 o
  -3  -4   6       72.50       67.30      1.54 o
  -2  -4   6      322.48      338.41      7.46 o
  -1  -4   6      964.57     1027.59     20.51 o
   0  -4   6     1409.98     1557.51     25.04 o
   1  -4   6       92.95      118.26      3.18 o
   2  -4   6       54.44       48.42      1.34 o
   3  -4   6       84.29       92.77      1.86 o
   4  -4   6       25.41       26.29      1.30 o
   5  -4   6      139.15      130.27      3.15 o
   6  -4   6      151.62      165.86      3.86 o
   7  -4   6       32.50       35.22      1.67 o
  -8  -3   6       19.88       20.20      2.36 o
  -7  -3   6       17.31       23.66      1.99 o
  -6  -3   6       73.55       77.17      2.78 o
  -5  -3   6        4.92        1.52      1.03 o
  -4  -3   6      162.05      162.34      3.60 o
  -3  -3   6        0.82        0.00      0.57 o
  -2  -3   6       46.62       29.72      1.48 o
  -1  -3   6     2359.19     2594.47     41.04 o
   0  -3   6      984.56     1080.86     15.22 o
   1  -3   6      144.60      149.43      3.06 o
   2  -3   6       49.20       40.34      1.27 o
   3  -3   6      364.66      379.55      6.90 o
   4  -3   6        1.55        1.44      1.03 o
   5  -3   6       44.56       47.79      1.84 o
   6  -3   6      108.49      118.49      3.16 o
   7  -3   6       10.06        9.15      1.04 o
  -8  -2   6       13.97       19.68      2.57 o
  -7  -2   6       66.49       72.21      2.93 o
  -6  -2   6        1.48        0.27      1.00 o
  -5  -2   6      286.50      288.98      5.65 o
  -4  -2   6      108.94      110.96      2.63 o
  -3  -2   6       47.97       32.16      1.22 o
  -2  -2   6      289.98      331.23      5.69 o
  -1  -2   6       35.02       23.78      0.88 o
   0  -2   6      634.83      689.91     11.45 o
   1  -2   6      274.91      293.78      4.08 o
   2  -2   6     1052.09     1109.88     18.29 o
   3  -2   6      349.69      343.66      6.43 o
   4  -2   6       52.91       52.87      1.78 o
   5  -2   6       26.34       23.89      1.41 o
   6  -2   6       16.88       19.28      1.23 o
   7  -2   6       12.54       15.20      1.29 o
  -8  -1   6       12.18        9.86      1.33 o
  -7  -1   6       15.83       15.90      1.32 o
  -6  -1   6      116.62      114.97      2.50 o
  -5  -1   6      143.00      154.25      3.40 o
  -4  -1   6       92.07       97.51      2.36 o
  -3  -1   6      194.27      215.58      4.11 o
  -2  -1   6      123.06      117.46      1.72 o
  -1  -1   6      107.93       94.57      1.43 o
   0  -1   6       86.46       72.71      1.22 o
   1  -1   6      909.55      996.60     12.70 o
   2  -1   6      407.79      429.24      7.95 o
   3  -1   6      237.56      229.78      4.65 o
   4  -1   6       79.29       80.25      2.35 o
   5  -1   6       12.60       11.52      1.02 o
   6  -1   6       12.00       14.99      1.36 o
  -9   0   6        1.13        0.45      0.84 o
  -8   0   6       65.73       66.02      2.40 o
  -7   0   6       92.15       98.36      2.78 o
  -6   0   6       23.60       22.47      1.07 o
  -5   0   6      118.96      123.01      2.20 o
  -4   0   6       53.51       61.24      1.56 o
  -3   0   6       10.72       13.17      0.69 o
  -2   0   6      422.42      433.69      4.86 o
  -1   0   6      163.00      141.44      2.00 o
   0   0   6      416.63      382.95      4.75 o
   1   0   6      793.48      820.87     11.43 o
   2   0   6      190.45      198.29      3.54 o
   3   0   6       37.03       36.45      1.18 o
   4   0   6        1.90        0.24      0.85 o
   5   0   6        7.69        5.53      1.03 o
   6   0   6      120.89      111.45      2.82 o
  -9   1   6       11.61       10.39      0.94 o
  -8   1   6       96.22       89.83      2.58 o
  -7   1   6       88.61       95.14      2.20 o
  -6   1   6       14.76       19.52      0.97 o
  -5   1   6       58.73       48.07      1.13 o
  -4   1   6       45.26       40.55      1.22 o
  -3   1   6      206.17      219.63      2.88 o
  -2   1   6      717.72      750.66      8.17 o
  -1   1   6      236.44      225.87      2.77 o
   0   1   6      185.08      166.56      2.34 o
   1   1   6      332.87      327.24      3.88 o
   2   1   6      318.96      311.97      4.65 o
   3   1   6      106.38      101.99      2.08 o
   4   1   6       83.91       76.58      1.86 o
   5   1   6        9.37       10.58      1.21 o
  -9   2   6       17.60       16.35      0.77 o
  -8   2   6       42.77       36.79      1.44 o
  -7   2   6       21.53       26.76      0.97 o
  -6   2   6       13.87       19.98      0.64 o
  -5   2   6       15.74       12.63      0.53 o
  -4   2   6      129.40      130.21      2.06 o
  -3   2   6      543.26      563.97      6.79 o
  -2   2   6      566.00      574.26      6.40 o
  -1   2   6      173.59      168.32      2.21 o
   0   2   6       24.76       23.42      0.72 o
   1   2   6       85.63       77.28      1.27 o
   2   2   6      399.66      402.61      6.98 o
   3   2   6      136.16      122.35      2.33 o
   4   2   6       17.17       18.44      1.05 o
   5   2   6        4.58        8.41      1.08 o
  -9   3   6       34.37       29.19      0.81 o
  -8   3   6       15.54       17.19      0.60 o
  -7   3   6       30.18       35.30      0.93 o
  -6   3   6       15.93       15.58      0.56 o
  -5   3   6       15.05       13.42      0.52 o
  -4   3   6      310.07      319.67      4.88 o
  -3   3   6      414.34      413.50      5.16 o
  -2   3   6       39.16       37.27      0.85 o
  -1   3   6       75.34       73.87      1.39 o
   0   3   6       32.12       28.40      0.84 o
   1   3   6       32.96       33.25      1.09 o
   2   3   6      204.62      198.08      2.98 o
   3   3   6      138.26      126.02      2.20 o
   4   3   6       62.31       56.30      2.07 o
  -9   4   6        6.81        6.92      0.99 o
  -8   4   6       46.87       42.47      1.30 o
  -7   4   6       98.54       98.83      2.06 o
  -6   4   6       14.66       18.12      0.55 o
  -5   4   6       82.30       72.18      1.29 o
  -4   4   6      417.60      431.14      5.96 o
  -3   4   6       36.14       34.47      0.97 o
  -2   4   6       64.43       66.14      1.21 o
  -1   4   6       22.99       22.85      0.84 o
   0   4   6        0.51        0.00      0.85 o
   1   4   6      184.78      173.53      3.56 o
   2   4   6       48.53       46.64      1.54 o
   3   4   6       46.93       47.22      1.63 o
  -9   5   6        0.70        1.27      0.89 o
  -8   5   6       65.41       56.94      1.52 o
  -7   5   6       56.49       55.14      2.49 o
  -6   5   6       17.75       17.46      0.98 o
  -5   5   6      152.02      144.83      3.35 o
  -4   5   6       31.47       29.92      0.81 o
  -3   5   6      196.42      189.47      2.75 o
  -2   5   6      215.41      215.99      2.89 o
  -1   5   6        1.17        2.11      0.70 o
   0   5   6       53.47       47.83      1.25 o
   1   5   6       28.35       28.13      1.27 o
   2   5   6       55.60       57.54      1.81 o
  -8   6   6       32.57       31.10      2.49 o
  -7   6   6       18.44       18.89      1.01 o
  -6   6   6       16.96       18.00      0.97 o
  -5   6   6        0.35        2.46      1.26 o
  -4   6   6       65.81       63.37      1.72 o
  -3   6   6      163.27      155.10      2.67 o
  -2   6   6      108.82      113.58      2.20 o
  -1   6   6      168.24      153.72      2.83 o
   0   6   6       11.59        8.69      1.16 o
   1   6   6       31.43       33.22      1.42 o
  -8   7   6       25.02       29.02      1.30 o
  -7   7   6       16.61       16.60      1.10 o
  -6   7   6        0.88        0.27      0.55 o
  -5   7   6       13.84       13.57      1.21 o
  -4   7   6       39.48       36.71      1.37 o
  -3   7   6       20.29       22.03      0.90 o
  -2   7   6       62.28       58.67      1.97 o
  -1   7   6       35.35       33.25      1.29 o
   0   7   6       49.47       53.15      2.51 o
  -7   8   6       11.50       10.45      1.16 o
  -6   8   6       47.80       54.23      2.75 o
  -5   8   6       47.55       46.84      2.33 o
  -4   8   6       21.34       19.46      0.84 o
  -3   8   6       15.60       15.77      0.74 o
  -2   8   6        0.55        0.00      0.62 o
   2 -12   7       14.97       13.53      1.07 o
   3 -12   7       11.08        9.96      0.92 o
   4 -12   7        0.48        0.00      1.13 o
  -1 -11   7        0.12        0.00      1.22 o
   0 -11   7       27.07       28.19      1.28 o
   1 -11   7       26.76       28.31      1.96 o
   2 -11   7       31.94       35.11      1.57 o
   3 -11   7        1.54        0.32      0.79 o
   4 -11   7       12.15       12.49      1.34 o
   5 -11   7        5.06        8.61      1.43 o
   6 -11   7        2.10        3.01      1.12 o
  -2 -10   7        2.66        4.79      0.77 o
  -1 -10   7       33.15       35.41      1.43 o
   0 -10   7       37.79       38.23      1.99 o
   1 -10   7      101.81      104.06      2.94 o
   2 -10   7        1.88        0.00      0.88 o
   3 -10   7       32.60       34.86      1.56 o
   4 -10   7       13.75       16.81      1.11 o
   5 -10   7        6.27        1.68      1.12 o
   6 -10   7       81.90       79.48      2.29 o
   7 -10   7        4.41        5.97      1.11 o
  -3  -9   7        2.12        1.87      1.07 o
  -2  -9   7       32.15       35.88      1.56 o
  -1  -9   7       38.10       43.80      1.47 o
   0  -9   7       63.62       70.79      3.35 o
   1  -9   7       21.74       22.48      1.31 o
   2  -9   7        6.08        5.55      0.85 o
   3  -9   7        7.43        5.16      0.85 o
   4  -9   7       54.95       51.19      1.73 o
   5  -9   7      133.51      126.14      3.75 o
   6  -9   7        5.74        6.41      1.10 o
   7  -9   7        1.98        2.74      0.87 o
  -4  -8   7       32.65       28.67      1.32 o
  -3  -8   7       35.20       34.66      1.37 o
  -2  -8   7       36.19       37.37      1.35 o
  -1  -8   7       19.20       21.38      1.03 o
   0  -8   7       24.20       28.75      1.97 o
   1  -8   7       42.68       45.07      1.73 o
   2  -8   7        1.23        0.00      0.90 o
   3  -8   7       32.78       31.23      1.38 o
   4  -8   7      190.25      184.07      3.97 o
   5  -8   7      278.92      262.74      5.17 o
   6  -8   7        4.71        3.92      0.86 o
   7  -8   7        0.65        0.35      0.75 o
  -5  -7   7       18.97       18.55      1.12 o
  -4  -7   7      108.21      111.82      3.62 o
  -3  -7   7       68.99       74.21      2.62 o
  -2  -7   7        1.00        1.15      0.68 o
  -1  -7   7      142.28      151.34      4.17 o
   0  -7   7        5.91        7.30      0.85 o
   1  -7   7       90.75       94.51      2.68 o
   2  -7   7       50.88       54.11      1.75 o
   3  -7   7       61.37       51.94      1.71 o
   4  -7   7       30.13       27.78      1.24 o
   5  -7   7      110.32      114.30      2.71 o
   6  -7   7       27.91       27.92      1.38 o
   7  -7   7        9.86        8.95      1.04 o
  -6  -6   7        4.76        4.57      1.73 o
  -5  -6   7       54.63       54.38      2.48 o
  -4  -6   7      112.68      112.43      4.56 o
  -3  -6   7        4.09        2.47      1.67 o
  -2  -6   7      153.14      161.29      3.72 o
  -1  -6   7      157.63      162.73      4.31 o
   0  -6   7       57.07       57.17      2.18 o
   1  -6   7      222.23      249.51      4.20 o
   2  -6   7      122.31      123.74      2.84 o
   3  -6   7        4.16        5.35      0.80 o
   4  -6   7        8.81        6.76      0.68 o
   5  -6   7       14.45       14.47      0.87 o
   6  -6   7       54.13       55.77      1.70 o
   7  -6   7        8.67        8.69      1.16 o
  -6  -5   7       25.38       28.93      2.09 o
  -5  -5   7       77.28       90.69      2.78 o
  -4  -5   7        1.86        1.09      0.39 o
  -3  -5   7       31.13       30.40      2.01 o
  -2  -5   7       78.50       75.76      1.87 o
  -1  -5   7      270.05      252.47      6.21 o
   0  -5   7      223.82      242.13      4.70 o
   1  -5   7      107.18      109.87      2.21 o
   2  -5   7        9.25        7.82      0.74 o
   3  -5   7       46.84       47.57      1.25 o
   4  -5   7       97.28       94.15      2.20 o
   5  -5   7      146.89      150.21      3.08 o
   6  -5   7       34.28       35.43      1.68 o
   7  -5   7       23.72       21.59      1.89 o
  -7  -4   7        3.20        1.66      1.54 o
  -6  -4   7       49.01       51.08      2.09 o
  -5  -4   7       23.62       25.07      1.47 o
  -4  -4   7       13.23       14.29      1.46 o
  -3  -4   7       94.13       93.78      3.18 o
  -2  -4   7       65.50       59.70      2.24 o
  -1  -4   7      142.74      141.87      3.78 o
   0  -4   7      233.05      252.89      4.86 o
   1  -4   7        0.56        0.00      1.03 o
   2  -4   7        1.58        1.94      0.43 o
   3  -4   7        1.35        1.11      0.96 o
   4  -4   7      248.31      237.75      5.17 o
   5  -4   7      146.88      153.09      4.88 o
   6  -4   7       43.79       45.17      2.85 o
   7  -4   7      102.47       98.87      3.63 o
  -8  -3   7       15.70       20.06      2.72 o
  -7  -3   7        2.92        1.65      2.42 o
  -6  -3   7       57.06       58.11      3.05 o
  -5  -3   7       44.64       40.25      1.57 o
  -4  -3   7      131.55      138.09      3.24 o
  -3  -3   7      158.74      150.97      3.31 o
  -2  -3   7       91.17       80.95      1.88 o
  -1  -3   7      290.91      281.59      4.49 o
   0  -3   7        0.57        0.00      0.78 o
   1  -3   7       29.14       34.78      1.13 o
   2  -3   7       52.72       52.96      1.80 o
   3  -3   7       94.34       94.43      2.54 o
   4  -3   7        0.68        0.00      0.93 o
   5  -3   7       61.35       61.43      2.20 o
   6  -3   7       70.77       67.27      2.29 o
   7  -3   7        0.24        0.10      0.99 o
  -8  -2   7        9.29       12.24      1.69 o
  -7  -2   7       36.48       37.41      1.74 o
  -6  -2   7       46.70       47.56      1.90 o
  -5  -2   7      113.75      127.75      3.12 o
  -4  -2   7       76.55       84.29      2.44 o
  -3  -2   7       37.36       36.51      1.38 o
  -2  -2   7      164.73      186.05      3.11 o
  -1  -2   7      140.25      121.23      2.24 o
   0  -2   7       44.67       34.84      0.98 o
   1  -2   7       72.83       68.17      1.35 o
   2  -2   7      862.76      874.50     12.73 o
   3  -2   7        9.15        4.42      1.09 o
   4  -2   7        8.61        7.46      1.03 o
   5  -2   7       91.58       90.98      2.71 o
   6  -2   7       54.48       47.75      1.72 o
  -8  -1   7       32.33       33.38      2.18 o
  -7  -1   7      131.16      117.55      2.75 o
  -6  -1   7      140.23      141.81      2.94 o
  -5  -1   7       18.44       24.05      1.06 o
  -4  -1   7        1.94        0.00      0.74 o
  -3  -1   7       14.48       15.35      0.73 o
  -2  -1   7        5.69        3.98      0.51 o
  -1  -1   7       90.55       99.25      1.92 o
   0  -1   7      162.77      152.41      2.21 o
   1  -1   7      616.10      628.90      7.58 o
   2  -1   7      277.46      270.04      5.34 o
   3  -1   7      104.79       98.88      2.72 o
   4  -1   7       66.09       69.77      2.31 o
   5  -1   7       14.87       11.97      1.02 o
   6  -1   7       25.94       25.89      1.64 o
  -9   0   7        0.23        0.00      1.03 o
  -8   0   7       49.24       52.60      2.09 o
  -7   0   7      174.60      157.40      3.68 o
  -6   0   7      203.27      186.66      6.53 o
  -5   0   7       25.76       26.83      1.43 o
  -4   0   7       14.66       14.29      0.91 o
  -3   0   7        9.13        7.46      0.39 o
  -2   0   7       35.14       33.46      0.79 o
  -1   0   7       61.40       53.31      1.09 o
   0   0   7       17.06       15.55      0.63 o
   1   0   7      158.51      163.16      2.64 o
   2   0   7      454.30      456.93      7.20 o
   3   0   7      201.14      204.09      3.43 o
   4   0   7        0.49        0.29      1.22 o
   5   0   7       18.87       19.51      1.29 o
  -9   1   7        8.58       10.86      1.30 o
  -8   1   7       22.55       25.87      1.44 o
  -7   1   7       46.26       46.80      1.49 o
  -6   1   7      161.37      140.53      2.71 o
  -5   1   7      198.72      180.28      3.09 o
  -4   1   7        1.94        0.99      0.36 o
  -3   1   7       60.18       57.56      1.08 o
  -2   1   7      647.23      653.58      7.24 o
  -1   1   7       29.68       30.27      0.87 o
   0   1   7       33.83       34.44      0.91 o
   1   1   7       11.38       10.41      0.55 o
   2   1   7      140.06      140.10      2.57 o
   3   1   7      260.66      251.26      4.63 o
   4   1   7       55.18       58.88      1.93 o
   5   1   7       12.24       14.25      1.16 o
  -9   2   7        2.64        1.08      0.72 o
  -8   2   7       21.17       24.57      1.09 o
  -7   2   7        0.26        0.00      0.80 o
  -6   2   7      105.13       98.14      2.53 o
  -5   2   7      150.05      155.01      2.71 o
  -4   2   7       40.22       45.68      1.58 o
  -3   2   7      750.61      771.03     10.00 o
  -2   2   7       36.57       38.45      0.91 o
  -1   2   7       28.91       30.71      0.80 o
   0   2   7        4.10        2.42      0.52 o
   1   2   7       20.69       18.59      0.68 o
   2   2   7      116.36      109.32      2.50 o
   3   2   7      152.15      142.73      2.75 o
   4   2   7       47.30       46.75      1.96 o
  -9   3   7        0.39        0.60      0.46 o
  -8   3   7        1.86        3.13      0.47 o
  -7   3   7       52.98       45.99      1.15 o
  -6   3   7       27.44       23.30      0.69 o
  -5   3   7        4.72        6.12      0.58 o
  -4   3   7      365.99      368.47      5.91 o
  -3   3   7       32.43       32.59      0.88 o
  -2   3   7       77.54       81.02      1.39 o
  -1   3   7       45.10       43.02      0.98 o
   0   3   7        3.71        7.04      0.67 o
   1   3   7       70.13       70.30      1.66 o
   2   3   7       91.92       89.69      2.23 o
   3   3   7       54.15       53.06      1.47 o
  -9   4   7        0.25        0.79      0.57 o
  -8   4   7       13.87       12.88      0.79 o
  -7   4   7       56.86       53.08      1.05 o
  -6   4   7        9.46       10.22      0.53 o
  -5   4   7       44.61       41.58      1.07 o
  -4   4   7        0.48        0.39      0.57 o
  -3   4   7       97.94       86.77      1.56 o
  -2   4   7      108.94       95.18      1.60 o
  -1   4   7       10.36       12.10      0.73 o
   0   4   7       13.89       16.20      0.87 o
   1   4   7       48.40       47.23      1.39 o
   2   4   7       60.46       63.30      1.65 o
  -8   5   7       16.83       16.99      1.40 o
  -7   5   7       27.41       30.81      1.28 o
  -6   5   7       17.48       15.60      1.22 o
  -5   5   7        2.30        1.13      0.60 o
  -4   5   7        6.13        8.67      0.81 o
  -3   5   7       67.04       70.65      1.44 o
  -2   5   7      169.28      162.01      2.63 o
  -1   5   7       60.69       63.83      1.49 o
   0   5   7        9.83        9.78      0.85 o
   1   5   7       16.26       18.89      1.15 o
  -8   6   7       35.78       34.13      1.94 o
  -7   6   7        7.46        7.87      0.87 o
  -6   6   7        0.19        0.81      1.08 o
  -5   6   7       10.02       10.67      0.72 o
  -4   6   7        8.73       12.02      0.64 o
  -3   6   7       47.96       47.87      1.31 o
  -2   6   7       87.61       89.64      2.24 o
  -1   6   7       43.15       35.99      1.29 o
   0   6   7       34.97       35.72      1.87 o
  -7   7   7        0.14        0.00      0.55 o
  -6   7   7        7.94       14.41      1.97 o
  -5   7   7       20.30       27.06      1.64 o
  -4   7   7       28.08       28.47      1.19 o
  -3   7   7       19.75       22.67      1.02 o
  -2   7   7       12.81       14.80      1.34 o
   0 -11   8       28.67       27.34      1.37 o
   1 -11   8       42.36       47.24      2.20 o
   2 -11   8       27.68       28.09      1.47 o
   3 -11   8        0.93        0.00      0.89 o
   4 -11   8        2.25        1.98      1.05 o
   5 -11   8        1.53        1.37      1.21 o
  -2 -10   8        7.34        8.76      1.67 o
  -1 -10   8       28.12       24.44      1.52 o
   0 -10   8      118.67      118.56      3.28 o
   1 -10   8       67.91       69.03      2.25 o
   2 -10   8        2.15        0.00      0.68 o
   3 -10   8       29.92       32.56      1.48 o
   4 -10   8        2.66        0.73      1.05 o
   5 -10   8        0.96        0.22      1.12 o
   6 -10   8       79.32       71.64      2.23 o
  -3  -9   8       20.27       18.81      1.26 o
  -2  -9   8        0.91        0.16      0.85 o
  -1  -9   8        0.50        0.00      1.02 o
   0  -9   8      252.45      254.70      5.30 o
   1  -9   8      244.71      251.08      5.40 o
   2  -9   8       33.18       35.74      1.33 o
   3  -9   8        5.64        7.66      1.17 o
   4  -9   8        3.23        4.78      1.26 o
   5  -9   8       56.57       57.65      1.90 o
   6  -9   8        0.23        2.31      0.99 o
  -4  -8   8       31.53       25.04      1.35 o
  -3  -8   8       59.97       55.91      1.88 o
  -2  -8   8        0.46        0.00      0.77 o
  -1  -8   8       85.01       84.31      2.33 o
   0  -8   8       81.84       82.38      2.46 o
   1  -8   8      449.03      462.99      8.14 o
   2  -8   8      154.46      152.37      3.50 o
   3  -8   8       58.42       55.08      1.97 o
   4  -8   8       53.86       49.27      2.33 o
   5  -8   8       14.26       16.97      1.44 o
   6  -8   8        0.83        0.47      0.56 o
   7  -8   8        1.29        1.72      0.99 o
  -5  -7   8       24.83       22.32      1.02 o
  -4  -7   8       59.19       59.92      4.44 o
  -3  -7   8       71.28       70.35      2.97 o
  -2  -7   8        0.35        0.00      1.77 o
  -1  -7   8       20.16       17.14      3.12 o
   0  -7   8        0.42        0.00      1.13 o
   1  -7   8      120.43      119.30      2.54 o
   2  -7   8      328.45      349.12      8.78 o
   3  -7   8       21.51       18.60      1.06 o
   4  -7   8       52.58       48.58      1.60 o
   5  -7   8       16.75       16.59      0.90 o
   6  -7   8       12.76       13.16      1.72 o
   7  -7   8        0.94        1.28      1.04 o
  -6  -6   8        2.20        0.44      2.42 o
  -5  -6   8       57.72       59.06      2.35 o
  -4  -6   8      135.61      132.64      4.92 o
  -3  -6   8       18.73       12.17      0.78 o
  -2  -6   8      235.98      246.10      6.76 o
  -1  -6   8       92.80       90.20      2.98 o
   0  -6   8       54.68       51.36      1.81 o
   1  -6   8      379.99      399.67      6.34 o
   2  -6   8        4.99        1.19      1.49 o
   3  -6   8       34.83       39.65      1.37 o
   4  -6   8        5.32        2.25      1.02 o
   5  -6   8       41.72       45.06      1.57 o
   6  -6   8       13.52       13.26      1.01 o
   7  -6   8        1.82        0.02      1.04 o
  -6  -5   8        0.78        1.75      0.98 o
  -5  -5   8       80.81       81.63      2.64 o
  -4  -5   8       25.57       23.49      1.52 o
  -3  -5   8      244.30      243.49      5.84 o
  -2  -5   8       53.23       46.33      2.12 o
  -1  -5   8       37.93       31.94      2.43 o
   0  -5   8      465.08      503.52      8.87 o
   1  -5   8       75.93       78.44      2.22 o
   2  -5   8       24.53       20.95      0.91 o
   3  -5   8       45.02       41.04      1.17 o
   4  -5   8      184.56      188.72      3.65 o
   5  -5   8        0.22        0.81      1.00 o
   6  -5   8       14.72       15.61      1.28 o
  -7  -4   8        2.88        0.68      1.19 o
  -6  -4   8        3.83        5.35      1.28 o
  -5  -4   8        0.23        4.34      1.88 o
  -4  -4   8      220.32      235.85      5.03 o
  -3  -4   8      302.92      319.57      6.24 o
  -2  -4   8      191.77      175.14      3.51 o
  -1  -4   8       90.67       84.94      1.85 o
   0  -4   8       20.12       17.60      1.00 o
   1  -4   8       53.71       58.13      1.72 o
   2  -4   8       14.62       15.34      0.70 o
   3  -4   8      275.27      276.74      7.30 o
   4  -4   8      211.92      209.44      3.95 o
   5  -4   8       13.46       17.32      1.97 o
   6  -4   8       13.96       15.37      1.43 o
  -7  -3   8        5.88        1.94      1.37 o
  -6  -3   8       37.18       33.98      3.08 o
  -5  -3   8       31.18       31.39      1.60 o
  -4  -3   8       34.83       33.83      1.49 o
  -3  -3   8      218.63      235.58      6.99 o
  -2  -3   8      412.15      407.53      6.23 o
  -1  -3   8       84.84       77.02      2.01 o
   0  -3   8       81.71       79.49      2.06 o
   1  -3   8       51.12       51.60      1.20 o
   2  -3   8        7.13        2.28      1.31 o
   3  -3   8       14.57       13.44      1.10 o
   4  -3   8      126.05      129.59      3.37 o
   5  -3   8       46.25       45.45      1.87 o
   6  -3   8        0.40        0.52      1.87 o
  -8  -2   8        0.47        0.00      1.79 o
  -7  -2   8       68.60       66.87      2.05 o
  -6  -2   8      128.45      129.83      3.25 o
  -5  -2   8       53.93       53.65      1.89 o
  -4  -2   8       31.54       32.21      1.46 o
  -3  -2   8       68.90       68.30      1.70 o
  -2  -2   8      174.30      178.35      3.10 o
  -1  -2   8      179.29      187.28      3.83 o
   0  -2   8      109.39      113.43      2.21 o
   1  -2   8      230.80      233.86      3.52 o
   2  -2   8      113.29      115.81      2.51 o
   3  -2   8        0.46        0.00      2.21 o
   4  -2   8       46.32       51.23      1.99 o
   5  -2   8       27.00       28.33      1.62 o
  -8  -1   8       11.25       11.03      1.69 o
  -7  -1   8       74.97       72.13      2.65 o
  -6  -1   8      112.72      115.84      3.38 o
  -5  -1   8       25.04       34.90      1.25 o
  -4  -1   8       56.23       57.83      1.39 o
  -3  -1   8       53.96       52.18      1.06 o
  -2  -1   8      321.31      320.89      4.16 o
  -1  -1   8      456.39      479.45      7.27 o
   0  -1   8        1.03        0.32      1.08 o
   1  -1   8       21.21       24.75      1.17 o
   2  -1   8       84.41       83.95      3.73 o
   3  -1   8       42.94       40.56      1.81 o
   4  -1   8       86.77       84.57      2.18 o
   5  -1   8        2.63        2.18      1.65 o
  -8   0   8        6.61        5.07      1.40 o
  -7   0   8       68.05       55.49      2.02 o
  -6   0   8       32.48       39.92      2.57 o
  -5   0   8       28.08       34.10      1.07 o
  -4   0   8       22.76       22.68      0.86 o
  -3   0   8       47.94       48.08      0.92 o
  -2   0   8      684.25      690.42      8.31 o
  -1   0   8      651.14      651.63      7.91 o
   0   0   8        4.36        2.14      0.70 o
   1   0   8       29.96       25.74      0.81 o
   2   0   8        0.83        0.00      1.06 o
   3   0   8       38.22       37.35      1.29 o
   4   0   8       83.54       78.86      2.17 o
  -8   1   8       10.63        9.37      1.25 o
  -7   1   8       20.38       18.10      0.98 o
  -6   1   8       96.21       85.59      2.11 o
  -5   1   8       68.48       63.90      1.62 o
  -4   1   8       14.02       13.83      0.67 o
  -3   1   8      131.17      133.01      3.02 o
  -2   1   8      252.55      258.42      3.54 o
  -1   1   8       99.66      109.29      1.85 o
   0   1   8      160.94      156.81      2.18 o
   1   1   8        8.02        7.62      0.48 o
   2   1   8       16.65       11.66      0.78 o
   3   1   8       39.22       41.51      1.37 o
   4   1   8       20.26       18.76      1.06 o
  -8   2   8        2.20        5.96      0.71 o
  -7   2   8       26.96       23.36      1.29 o
  -6   2   8      179.84      171.16      4.06 o
  -5   2   8       53.74       59.27      1.28 o
  -4   2   8       55.01       52.00      1.42 o
  -3   2   8      292.72      310.08      5.56 o
  -2   2   8        0.62        0.00      0.55 o
  -1   2   8       21.47       22.69      0.73 o
   0   2   8      114.33      117.82      1.84 o
   1   2   8       18.63       21.03      0.99 o
   2   2   8      107.42       93.24      1.98 o
   3   2   8       13.12       13.18      1.24 o
  -8   3   8        4.49        5.18      0.64 o
  -7   3   8       61.52       56.40      1.25 o
  -6   3   8      115.93      111.73      2.85 o
  -5   3   8       21.36       27.78      0.98 o
  -4   3   8       42.67       47.00      1.35 o
  -3   3   8       14.46       16.81      0.68 o
  -2   3   8       98.16       97.85      1.80 o
  -1   3   8       71.01       68.26      1.31 o
   0   3   8        1.21        3.40      0.74 o
   1   3   8       82.31       75.66      1.76 o
   2   3   8       39.37       36.93      1.19 o
  -8   4   8       14.49       14.64      0.80 o
  -7   4   8       66.46       56.55      1.48 o
  -6   4   8       74.72       75.25      1.69 o
  -5   4   8       32.11       32.58      1.07 o
  -4   4   8        1.36        0.84      0.50 o
  -3   4   8        8.41       12.15      0.62 o
  -2   4   8       74.56       71.63      1.39 o
  -1   4   8       37.29       42.25      1.06 o
   0   4   8       43.25       42.57      1.16 o
   1   4   8        8.98       11.85      0.80 o
  -8   5   8       11.37       10.32      0.99 o
  -7   5   8       37.04       37.45      1.36 o
  -6   5   8       18.26       16.27      0.76 o
  -5   5   8       29.91       31.47      1.01 o
  -4   5   8       53.37       61.15      1.33 o
  -3   5   8       40.53       45.32      1.18 o
  -2   5   8        8.71        8.77      0.67 o
  -1   5   8       15.15       13.76      0.75 o
   0   5   8        5.39        7.60      0.84 o
  -7   6   8        0.23        0.00      1.80 o
  -6   6   8        4.74        4.19      0.63 o
  -5   6   8       24.25       26.71      1.42 o
  -4   6   8       83.16       86.64      2.38 o
  -3   6   8       60.03       55.92      1.50 o
  -2   6   8       32.03       32.39      1.32 o
   0 -11   9       27.55       26.96      1.37 o
   1 -11   9       17.80       13.07      1.13 o
   2 -11   9        5.83        4.00      0.92 o
   3 -11   9        2.84        2.91      0.94 o
   4 -11   9       10.32        8.25      1.62 o
  -2 -10   9        2.58        5.14      2.14 o
  -1 -10   9        2.69        1.45      0.80 o
   0 -10   9        1.70        1.15      1.16 o
   1 -10   9       72.75       71.83      2.05 o
   2 -10   9       24.19       26.18      1.27 o
   3 -10   9        3.21        2.80      0.86 o
   4 -10   9        8.45        7.77      1.15 o
   5 -10   9       27.31       27.34      1.47 o
  -3  -9   9       61.84       62.61      2.61 o
  -2  -9   9       16.92       18.29      1.16 o
  -1  -9   9       30.41       28.65      1.62 o
   0  -9   9       40.16       39.52      1.76 o
   1  -9   9       25.94       26.41      1.30 o
   2  -9   9       91.07       89.97      2.59 o
   3  -9   9       64.65       61.14      2.96 o
   4  -9   9        2.26        1.74      0.83 o
   5  -9   9       42.98       46.64      1.71 o
   6  -9   9       25.58       27.14      1.17 o
  -4  -8   9       22.90       20.79      1.03 o
  -3  -8   9       80.69       81.66      2.15 o
  -2  -8   9       17.76       12.36      1.07 o
  -1  -8   9       12.36       14.85      1.70 o
   0  -8   9       22.89       26.66      1.60 o
   1  -8   9       13.55       13.35      1.05 o
   2  -8   9      168.81      172.82      4.73 o
   3  -8   9      117.56      111.89      3.17 o
   4  -8   9        8.64        7.55      0.86 o
   5  -8   9       17.04       15.05      0.88 o
   6  -8   9       21.50       22.84      1.50 o
  -5  -7   9       11.68       11.70      1.47 o
  -4  -7   9       52.11       45.24      2.01 o
  -3  -7   9        9.23        7.93      0.76 o
  -2  -7   9        0.51        1.43      1.77 o
  -1  -7   9        7.13        5.44      1.37 o
   0  -7   9       44.91       46.40      1.83 o
   1  -7   9       35.53       39.88      1.43 o
   2  -7   9       95.17      100.58      3.36 o
   3  -7   9       59.11       59.79      1.83 o
   4  -7   9       35.09       37.07      1.60 o
   5  -7   9       13.56       11.14      1.29 o
   6  -7   9       23.33       20.72      1.83 o
  -5  -6   9       12.44       15.32      2.07 o
  -4  -6   9       48.51       47.85      2.05 o
  -3  -6   9       56.58       51.17      1.65 o
  -2  -6   9       53.71       53.68      2.55 o
  -1  -6   9       13.34       12.11      1.14 o
   0  -6   9       51.60       53.74      1.99 o
   1  -6   9       82.99       85.09      2.29 o
   2  -6   9        9.81        9.38      0.78 o
   3  -6   9       67.72       61.56      1.59 o
   4  -6   9       49.81       54.91      2.05 o
   5  -6   9       72.62       75.00      2.16 o
   6  -6   9        0.25        0.35      0.74 o
  -6  -5   9        1.05        0.24      0.97 o
  -5  -5   9       21.83       23.55      1.53 o
  -4  -5   9       25.31       27.81      2.07 o
  -3  -5   9      129.20      137.36      3.44 o
  -2  -5   9       90.96       91.27      2.24 o
  -1  -5   9       28.61       27.85      1.09 o
   0  -5   9      149.37      158.73      3.04 o
   1  -5   9       16.01       18.10      1.07 o
   2  -5   9       22.42       24.56      0.95 o
   3  -5   9      134.70      136.03      5.70 o
   4  -5   9      244.74      246.99      4.56 o
   5  -5   9       16.72       18.96      1.23 o
   6  -5   9        6.93       10.57      1.22 o
  -7  -4   9        1.52        2.79      1.08 o
  -6  -4   9        8.43        8.67      1.32 o
  -5  -4   9       30.32       30.30      1.63 o
  -4  -4   9       68.01       78.60      2.46 o
  -3  -4   9       59.93       62.56      2.06 o
  -2  -4   9       21.72       19.05      1.56 o
  -1  -4   9       32.41       36.71      1.19 o
   0  -4   9      102.81      104.87      2.74 o
   1  -4   9       18.79       18.05      1.10 o
   2  -4   9       11.30       14.61      1.19 o
   3  -4   9      352.83      365.65      6.13 o
   4  -4   9       97.42       97.55      2.42 o
   5  -4   9       65.19       62.76      1.99 o
  -7  -3   9        7.28        8.95      1.21 o
  -6  -3   9       35.03       33.34      1.69 o
  -5  -3   9       42.05       40.45      1.77 o
  -4  -3   9       39.70       45.24      1.75 o
  -3  -3   9       99.08      104.50      3.22 o
  -2  -3   9       58.60       57.13      1.46 o
  -1  -3   9       24.00       27.28      1.25 o
   0  -3   9      101.59       99.87      2.77 o
   1  -3   9       54.59       50.34      1.36 o
   2  -3   9        2.14        1.06      1.68 o
   3  -3   9       43.49       45.67      1.70 o
   4  -3   9       78.56       81.35      2.22 o
   5  -3   9       69.58       69.76      2.52 o
  -7  -2   9       25.09       31.68      1.73 o
  -6  -2   9       43.12       40.05      1.89 o
  -5  -2   9        5.49        2.95      0.77 o
  -4  -2   9        0.41        0.00      1.02 o
  -3  -2   9       80.76       81.08      2.43 o
  -2  -2   9      265.96      266.26      3.95 o
  -1  -2   9      264.22      273.25      6.04 o
   0  -2   9      466.86      485.37      7.48 o
   1  -2   9        1.89        0.78      1.10 o
   2  -2   9        1.21        1.28      1.32 o
   3  -2   9       17.80       19.66      1.31 o
   4  -2   9       13.94       13.19      1.63 o
   5  -2   9        9.27        6.38      1.28 o
  -8  -1   9       12.43       11.90      1.33 o
  -7  -1   9       16.04       15.57      1.33 o
  -6  -1   9       29.84       37.45      1.24 o
  -5  -1   9        1.55        1.82      0.79 o
  -4  -1   9        0.29        0.00      0.52 o
  -3  -1   9        5.51        4.64      0.50 o
  -2  -1   9      147.15      158.26      2.83 o
  -1  -1   9     1433.67     1485.05     24.33 o
   0  -1   9      161.06      160.63      2.88 o
   1  -1   9       52.83       52.75      1.66 o
   2  -1   9        5.19        6.94      0.81 o
   3  -1   9        0.96        0.00      0.95 o
   4  -1   9       46.13       51.01      1.98 o
  -8   0   9       11.96        6.64      1.25 o
  -7   0   9       27.44       28.31      1.49 o
  -6   0   9        0.53        0.66      0.66 o
  -5   0   9       83.37       84.94      1.81 o
  -4   0   9       13.07       13.66      0.73 o
  -3   0   9       54.53       51.85      1.09 o
  -2   0   9      245.07      239.71      3.29 o
  -1   0   9      108.27      113.10      1.99 o
   0   0   9      350.27      349.81      4.63 o
   1   0   9      139.68      139.34      2.62 o
   2   0   9        0.33        0.00      0.93 o
   3   0   9       64.23       63.81      1.88 o
   4   0   9       41.62       39.25      1.60 o
  -8   1   9       14.96       11.33      1.44 o
  -7   1   9       24.87       23.90      1.09 o
  -6   1   9       56.88       53.74      1.58 o
  -5   1   9       48.64       47.22      2.07 o
  -4   1   9       14.48       17.14      0.83 o
  -3   1   9       97.98       91.78      1.57 o
  -2   1   9       11.24        8.17      0.61 o
  -1   1   9       35.94       33.36      0.96 o
   0   1   9      143.97      141.81      2.32 o
   1   1   9       51.34       49.21      1.23 o
   2   1   9       34.07       34.89      1.86 o
   3   1   9       43.47       43.71      1.89 o
  -8   2   9        2.68        5.04      0.93 o
  -7   2   9       67.88       62.19      1.66 o
  -6   2   9      124.41      127.00      2.35 o
  -5   2   9       41.93       45.32      1.30 o
  -4   2   9       31.36       28.23      1.18 o
  -3   2   9        2.53        2.33      0.62 o
  -2   2   9       31.61       30.60      0.94 o
  -1   2   9       39.55       38.34      1.09 o
   0   2   9       60.74       65.94      1.47 o
   1   2   9       51.15       52.14      1.77 o
   2   2   9       16.41       13.83      0.92 o
  -8   3   9        0.52        0.27      0.60 o
  -7   3   9       20.76       21.49      0.98 o
  -6   3   9      136.56      142.58      2.76 o
  -5   3   9       54.88       56.31      1.52 o
  -4   3   9        2.37        3.31      0.72 o
  -3   3   9       14.76       14.69      0.72 o
  -2   3   9       32.12       34.06      1.05 o
  -1   3   9       73.68       69.21      1.37 o
   0   3   9       63.56       69.01      1.40 o
   1   3   9       35.48       32.29      1.58 o
  -7   4   9       14.42       11.67      0.99 o
  -6   4   9       11.44       16.90      0.83 o
  -5   4   9       20.08       19.87      0.93 o
  -4   4   9       49.98       45.53      2.69 o
  -3   4   9       31.41       38.10      1.05 o
  -2   4   9       35.71       34.35      1.00 o
  -1   4   9       26.67       26.07      0.91 o
   0   4   9       10.45        9.65      0.76 o
  -6   5   9        0.44        0.61      0.50 o
  -5   5   9       15.56       15.03      0.86 o
  -4   5   9       57.30       55.31      1.47 o
  -3   5   9       47.53       45.48      1.23 o
  -2   5   9       20.79       21.78      0.88 o
   2 -11  10        2.32        1.62      0.90 o
  -1 -10  10       10.30        9.65      1.08 o
   0 -10  10       15.68        6.42      2.24 o
   1 -10  10       29.67       33.30      1.46 o
   2 -10  10        6.48        8.43      1.78 o
   3 -10  10        0.28        0.00      0.82 o
   4 -10  10        7.36        7.90      1.44 o
  -2  -9  10       82.06       77.20      2.11 o
  -1  -9  10        5.98        3.11      1.38 o
   0  -9  10       32.77       34.19      1.50 o
   1  -9  10        5.04        5.88      0.96 o
   2  -9  10       13.48       14.30      1.25 o
   3  -9  10       19.55       24.29      1.82 o
   4  -9  10        8.15        3.62      1.32 o
   5  -9  10        2.74        3.70      1.34 o
  -3  -8  10       10.14       10.73      0.91 o
  -2  -8  10        8.94        0.00      1.51 o
  -1  -8  10      183.68      194.51      5.46 o
   0  -8  10       30.74       29.56      1.43 o
   1  -8  10        5.36        7.42      0.91 o
   2  -8  10      154.32      151.62      4.08 o
   3  -8  10        0.38        0.77      0.77 o
   4  -8  10        2.12        0.69      0.58 o
   5  -8  10        0.53        1.60      1.02 o
  -4  -7  10       36.03       32.08      1.77 o
  -3  -7  10        0.20        0.00      0.51 o
  -2  -7  10       12.80       12.54      1.47 o
  -1  -7  10       44.98       46.08      1.79 o
   0  -7  10       19.32       21.20      1.46 o
   1  -7  10       28.45       30.83      1.47 o
   2  -7  10       21.76       20.87      1.05 o
   3  -7  10       25.53       23.83      1.04 o
   5  -7  10       21.55       19.30      1.44 o
  -5  -6  10        2.08        2.26      1.71 o
  -4  -6  10       22.84       26.73      1.60 o
  -3  -6  10       54.95       59.81      2.77 o
  -2  -6  10        9.34        9.88      0.87 o
  -1  -6  10       38.31       37.22      1.33 o
   0  -6  10       53.72       50.20      1.58 o
   2  -6  10        0.22        0.48      0.61 o
   3  -6  10        1.34        0.98      1.17 o
   4  -6  10       68.27       61.03      2.62 o
   5  -6  10       13.63       11.76      1.37 o
  -6  -5  10        5.69        5.31      1.27 o
  -5  -5  10       54.24       53.84      2.31 o
  -4  -5  10       52.86       54.34      2.16 o
  -3  -5  10       30.71       38.09      1.77 o
  -2  -5  10       10.06       12.65      1.18 o
  -1  -5  10       33.86       36.40      1.29 o
   0  -5  10       46.46       44.15      1.67 o
   1  -5  10       37.88       37.54      1.59 o
   2  -5  10        7.23        8.96      0.52 o
   3  -5  10        1.11       10.30      2.22 o
   4  -5  10       26.96       26.42      1.38 o
   5  -5  10       16.77       15.74      1.27 o
  -6  -4  10       29.81       31.70      2.90 o
  -5  -4  10       75.00       68.92      3.84 o
  -4  -4  10       59.29       59.70      2.17 o
  -3  -4  10       12.16       14.26      0.98 o
  -2  -4  10       11.20       14.83      0.84 o
  -1  -4  10        5.36        5.50      0.79 o
   0  -4  10       21.24       20.69      1.28 o
   1  -4  10      131.08      132.39      3.23 o
   2  -4  10       69.14       73.21      2.59 o
   3  -4  10       20.21       25.58      1.89 o
   4  -4  10        5.72        7.80      0.98 o
   5  -4  10       23.57       22.70      1.43 o
  -7  -3  10        5.81        6.52      0.99 o
  -6  -3  10       24.52       22.91      1.80 o
  -5  -3  10       70.15       67.34      2.85 o
  -4  -3  10        4.92        3.76      0.94 o
  -3  -3  10        9.95       10.41      1.10 o
  -2  -3  10        6.19        6.17      0.68 o
  -1  -3  10       41.47       41.97      1.34 o
   0  -3  10      112.36      111.93      2.41 o
   1  -3  10        2.35        1.39      0.86 o
   2  -3  10       39.77       44.51      1.72 o
   3  -3  10       41.78       43.05      1.64 o
   4  -3  10        8.29        9.61      1.43 o
  -7  -2  10        4.96        6.85      1.10 o
  -6  -2  10       47.68       43.35      1.46 o
  -5  -2  10       33.52       39.74      1.36 o
  -4  -2  10       39.11       38.60      1.77 o
  -3  -2  10        0.47        0.38      0.40 o
  -2  -2  10       12.08        9.10      1.03 o
  -1  -2  10      250.80      264.48      4.58 o
   0  -2  10      192.40      180.29      3.32 o
   1  -2  10        7.80        6.57      0.88 o
   2  -2  10        6.61        7.02      1.11 o
   3  -2  10       26.52       26.14      1.63 o
   4  -2  10        9.11        8.92      1.09 o
  -7  -1  10        2.69        2.79      1.20 o
  -6  -1  10        8.89        9.75      0.82 o
  -5  -1  10       74.88       75.49      2.93 o
  -4  -1  10      162.52      170.07      3.08 o
  -3  -1  10        3.60        3.41      0.55 o
  -2  -1  10        5.88        1.78      1.00 o
  -1  -1  10       73.65       75.36      1.94 o
   0  -1  10       35.66       35.09      1.24 o
   1  -1  10       20.84       19.39      1.09 o
   2  -1  10       15.60       16.88      1.15 o
   3  -1  10        6.11        9.87      1.53 o
  -7   0  10        2.80        3.87      0.83 o
  -6   0  10        4.28        3.37      1.03 o
  -5   0  10       69.04       70.35      1.65 o
  -4   0  10       93.34       97.23      2.17 o
  -3   0  10       56.37       56.59      1.18 o
  -2   0  10       44.27       43.77      1.04 o
  -1   0  10       10.15        9.04      0.66 o
   0   0  10       19.03       17.51      0.77 o
   1   0  10       37.75       39.57      1.49 o
   2   0  10        0.26        0.22      0.79 o
   3   0  10       53.66       47.11      1.67 o
  -7   1  10        9.52        9.92      1.25 o
  -6   1  10       30.20       29.64      1.22 o
  -5   1  10       55.87       55.36      2.06 o
  -4   1  10        4.42        7.40      0.78 o
  -3   1  10       20.60       21.54      0.89 o
  -2   1  10       10.96       12.22      0.74 o
  -1   1  10       26.89       26.93      0.92 o
   0   1  10       55.61       50.04      1.25 o
   1   1  10        4.96        4.46      1.14 o
   2   1  10       14.50       14.83      0.81 o
  -7   2  10        7.57       10.30      1.00 o
  -6   2  10       42.86       37.97      1.38 o
  -5   2  10       60.00       62.79      2.23 o
  -4   2  10        1.78        1.73      0.67 o
  -3   2  10        1.83        0.76      0.64 o
  -2   2  10        9.81       12.03      0.70 o
  -1   2  10       53.76       50.47      1.30 o
   0   2  10       38.31       38.60      1.12 o
   1   2  10       34.80       33.05      1.35 o
  -7   3  10        8.10        8.00      0.69 o
  -6   3  10       18.31       23.08      1.00 o
  -5   3  10        3.53        3.86      0.74 o
  -4   3  10       13.76       13.64      0.90 o
  -3   3  10       15.20       20.90      0.94 o
  -2   3  10       31.22       33.75      1.12 o
  -1   3  10       13.94       13.05      0.82 o
   0   3  10       15.84       13.96      0.84 o
  -6   4  10        0.97        2.48      0.61 o
  -5   4  10        2.68        2.89      0.81 o
  -4   4  10        7.37        8.59      0.85 o
  -3   4  10       38.30       45.61      1.28 o
  -2   4  10       15.82       15.59      0.85 o
   0 -10  11       12.38       13.05      1.21 o
   1 -10  11       10.71       10.08      2.00 o
   2 -10  11        6.93        8.18      1.14 o
  -2  -9  11       14.92       13.24      2.05 o
  -1  -9  11       11.32        8.67      1.20 o
   0  -9  11       28.95       25.64      1.37 o
   1  -9  11       23.15       23.64      1.49 o
   2  -9  11       14.58       12.50      1.39 o
   3  -9  11       33.29       33.29      1.36 o
  -3  -8  11        4.32        6.52      0.57 o
  -2  -8  11       21.78       24.38      2.20 o
  -1  -8  11       56.58       54.04      2.15 o
   0  -8  11       30.32       31.29      1.47 o
   1  -8  11       39.26       40.31      1.49 o
   2  -8  11       41.16       38.34      1.48 o
   3  -8  11        1.13        1.44      0.74 o
   4  -8  11        0.58        0.00      0.94 o
  -4  -7  11        7.40        8.63      1.38 o
  -3  -7  11        0.22        0.08      1.08 o
  -2  -7  11       25.34       28.26      1.18 o
  -1  -7  11       53.15       58.77      2.33 o
   0  -7  11       38.53       38.53      1.45 o
   1  -7  11       80.67       78.09      2.16 o
   2  -7  11       30.51       33.59      1.31 o
   3  -7  11        1.21        0.00      0.60 o
   4  -7  11        0.11        0.00      1.82 o
  -4  -6  11       42.72       43.27      2.08 o
  -3  -6  11        9.64        8.25      0.99 o
  -2  -6  11        1.20        1.25      0.70 o
  -1  -6  11       13.29       11.46      0.90 o
   0  -6  11       42.06       37.48      1.56 o
   1  -6  11       84.97       78.09      2.50 o
   2  -6  11       39.34       40.15      1.34 o
   3  -6  11       11.07       19.19      1.81 o
   4  -6  11        6.46        8.71      1.57 o
  -5  -5  11       37.03       37.82      1.98 o
  -4  -5  11       60.38       68.28      2.14 o
  -3  -5  11       18.41       20.95      1.31 o
  -2  -5  11        7.40        7.88      0.76 o
  -1  -5  11        4.65        6.40      0.80 o
   0  -5  11       17.83       18.89      1.30 o
   1  -5  11      114.23      103.24      2.02 o
   2  -5  11      122.66      119.76      3.23 o
   3  -5  11        1.80        0.00      1.39 o
   4  -5  11        6.94        6.63      1.02 o
  -6  -4  11       29.63       30.85      2.19 o
  -5  -4  11       59.38       53.44      3.32 o
  -4  -4  11       25.58       28.93      1.48 o
  -3  -4  11        0.77        0.00      0.88 o
  -2  -4  11       33.17       34.49      1.23 o
  -1  -4  11        5.40        5.78      0.72 o
   0  -4  11        5.51        5.62      0.78 o
   1  -4  11      314.60      303.19      6.42 o
   2  -4  11       17.69       11.23      1.48 o
   3  -4  11       13.40       13.50      1.40 o
  -6  -3  11       12.10       11.07      1.10 o
  -5  -3  11      119.54      115.89      2.48 o
  -4  -3  11       43.92       48.09      2.34 o
  -3  -3  11       24.88       25.56      0.87 o
  -2  -3  11        1.81        1.73      0.58 o
  -1  -3  11        0.82        0.00      1.18 o
   0  -3  11      128.70      131.44      3.78 o
   1  -3  11        0.19        0.00      2.73 o
   2  -3  11       38.78       37.61      1.68 o
   3  -3  11       19.58       21.79      1.38 o
  -6  -2  11        0.13        0.00      1.04 o
  -5  -2  11       25.95       29.31      1.24 o
  -4  -2  11      285.24      286.81      4.60 o
  -3  -2  11      109.27      107.94      2.32 o
  -2  -2  11        0.79        0.57      0.57 o
  -1  -2  11      131.02      120.10      3.61 o
   0  -2  11        5.29        1.58      0.65 o
   1  -2  11        0.46        0.42      0.84 o
   2  -2  11        7.85        8.97      1.06 o
   3  -2  11        1.59        0.00      1.02 o
  -6  -1  11        3.18        1.54      0.66 o
  -5  -1  11        7.99        9.37      0.88 o
  -4  -1  11      141.29      140.79      2.62 o
  -3  -1  11      137.22      145.69      3.04 o
  -2  -1  11      113.11      108.65      2.08 o
  -1  -1  11       15.57       17.45      0.98 o
   0  -1  11       20.85       21.14      0.89 o
   1  -1  11        8.76        8.47      0.95 o
   2  -1  11        0.31        0.00      0.97 o
  -6   0  11        8.69        8.98      0.87 o
  -5   0  11        9.62       11.27      0.79 o
  -4   0  11       43.14       46.98      1.86 o
  -3   0  11       46.05       45.52      1.19 o
  -2   0  11       21.28       25.15      0.87 o
  -1   0  11       36.14       38.62      1.34 o
   0   0  11       36.01       38.82      1.63 o
   1   0  11       37.12       37.11      1.19 o
  -6   1  11        8.54        9.09      1.09 o
  -5   1  11       52.47       52.56      1.87 o
  -4   1  11        4.95        5.24      0.69 o
  -3   1  11        7.65       10.39      0.73 o
  -2   1  11       28.44       29.27      1.07 o
  -1   1  11       17.89       19.10      1.16 o
   0   1  11       16.03       16.02      0.82 o
  -6   2  11       16.61       13.58      0.76 o
  -5   2  11        5.97        7.11      0.89 o
  -4   2  11        1.22        1.71      0.68 o
  -3   2  11       16.13       18.50      0.88 o
  -2   2  11       60.48       71.07      1.59 o
  -1   2  11       36.32       35.75      1.17 o
  -4   3  11        2.45        4.60      1.11 o
  -3   3  11       17.10       22.31      1.15 o
   1  -9  12        0.33        0.00      1.06 o
  -2  -8  12       15.23       13.92      0.81 o
  -1  -8  12        3.75        1.62      1.43 o
   0  -8  12       22.13       17.94      1.12 o
   1  -8  12       19.85       18.63      1.37 o
   2  -8  12        2.72        3.44      0.82 o
  -3  -7  12       22.62       24.44      1.41 o
  -2  -7  12       13.26       16.69      1.33 o
  -1  -7  12        1.10        0.00      0.94 o
   0  -7  12       16.68       18.29      1.19 o
   1  -7  12       34.90       32.46      1.32 o
   2  -7  12       13.32       10.65      0.86 o
   3  -7  12       14.86       15.90      1.66 o
  -4  -6  12        9.90        8.84      1.27 o
  -3  -6  12       26.25       24.13      1.37 o
  -2  -6  12        4.39        4.64      0.73 o
  -1  -6  12        0.34        0.58      1.40 o
   0  -6  12        0.13        2.14      1.41 o
   1  -6  12       19.60       16.08      1.22 o
   2  -6  12       90.37       81.55      4.87 o
   3  -6  12        3.71        0.44      2.35 o
  -4  -5  12       24.15       26.21      1.71 o
  -3  -5  12        1.21        1.39      0.96 o
  -2  -5  12       26.80       25.23      1.09 o
  -1  -5  12        4.23        4.88      0.95 o
   0  -5  12        0.14        0.47      1.01 o
   1  -5  12       76.63       72.78      2.31 o
   2  -5  12       25.28       24.13      2.30 o
  -5  -4  12       18.90       21.81      1.41 o
  -4  -4  12       13.94       15.41      1.13 o
  -3  -4  12       18.04       18.17      1.15 o
  -2  -4  12       18.98       21.43      1.02 o
  -1  -4  12        1.65        1.40      1.41 o
   0  -4  12       73.67       74.10      2.44 o
   1  -4  12       85.42       74.06      4.65 o
   2  -4  12        1.14        0.00      2.29 o
  -5  -3  12        0.84        0.78      0.81 o
  -4  -3  12       18.18       19.46      1.04 o
  -3  -3  12       65.03       67.61      2.08 o
  -2  -3  12       11.06       11.82      0.75 o
  -1  -3  12        2.07        0.00      1.48 o
   0  -3  12       85.33       92.52      4.29 o
   1  -3  12       33.78       34.75      2.98 o
   2  -3  12       18.31       18.55      1.28 o
  -5  -2  12        0.12        0.07      0.78 o
  -4  -2  12       14.25       16.50      1.08 o
  -3  -2  12       54.31       55.93      1.43 o
  -2  -2  12       13.57       14.54      1.02 o
  -1  -2  12        7.87        6.59      0.80 o
   0  -2  12        2.60        3.19      0.94 o
   1  -2  12       49.90       55.02      2.56 o
  -5  -1  12        8.86       10.63      0.89 o
  -4  -1  12       26.23       27.49      1.25 o
  -3  -1  12       15.90       20.89      0.90 o
  -2  -1  12       11.77       11.11      0.70 o
  -1  -1  12        0.93        0.56      0.73 o
   0  -1  12        5.81        6.78      0.74 o
  -5   0  12       16.86       17.99      1.31 o
  -4   0  12       31.82       35.84      2.05 o
  -3   0  12        5.49        5.85      0.73 o
  -2   0  12       15.75       16.19      1.01 o
  -1   0  12       13.53       16.09      1.00 o
  -4   1  12        0.15        0.00      0.89 o
  -3   1  12       10.34       11.09      0.81 o
  -2   1  12       37.02       35.15      1.21 o
  -2  -6  13        6.67        6.24      1.03 o
  -1  -6  13       23.10       25.30      1.45 o
   0  -6  13        4.18        4.67      0.83 o
  -3  -5  13        0.49        0.61      0.83 o
  -2  -5  13       22.98       20.38      1.44 o
  -1  -5  13        9.65        8.14      1.21 o
   0  -5  13        0.76        1.36      0.82 o
  -3  -4  13       18.24       16.77      1.17 o
  -2  -4  13        7.21        6.54      0.74 o
  -1  -4  13        0.98        1.42      0.77 o
   0  -4  13       47.73       41.74      1.61 o
  -3  -3  13       19.41       18.87      1.34 o
  -2  -3  13        1.90        5.16      1.05 o
  -1  -3  13        0.11        1.33      0.95 o
   0  -3  13        3.86        4.41      1.24 o
  -3  -2  13       44.20       41.81      1.24 o
  -2  -2  13        0.14        0.00      0.99 o
  -1  -2  13        7.31        4.29      1.09 o
 
